# Supplementary material for: Unpacking Galvanic Vestibular Stimulation using simulations and relating current flow to reported motions: Comparison across common and specialized electrode placements
Source: PLoS One. 2024 Aug 26;19(8):e0309007. doi: 10.1371/journal.pone.0309007 (PMC11346646; doi:10.1371/journal.pone.0309007)
Supplement: S1 File — (ZIP) [file pone.0309007.s004.zip]

Archive with 2 entries (2 files):
- 1BilateralBipolar_Brain_E.txt
- 1BilateralBipolar_Vest_E.txt
