# Supplementary material for: Unpacking Galvanic Vestibular Stimulation using simulations and relating current flow to reported motions: Comparison across common and specialized electrode placements
Source: PLoS One. 2024 Aug 26;19(8):e0309007. doi: 10.1371/journal.pone.0309007 (PMC11346646; doi:10.1371/journal.pone.0309007)
Supplement: S1 File — (ZIP) [file pone.0309007.s004.zip › 1BilateralBipolar_Vest_E.txt]

% Model:              MIDA_Cochlear3_MergedAndReduced4_#2_LeftMastoid_RightMastoid_5.6.mph
% Version:            COMSOL 5.6.0.280
% Date:               Oct 26 2023, 19:47
% Dimension:          3
% Nodes:              57935
% Expressions:        1
% Description:        Electric field norm
% Length unit:        m
% x                       y                        z                        ec.normE (V/m)
0.1327443389892578        0.1015220489501953       0.1216305084228516       0.04048677760742415
0.1327877502441406        0.1013887557983398       0.1217035522460937       0.038895941406540235
0.1329125671386719        0.1013491668701172       0.1216114959716797       0.03676975627560761
0.1327941131591797        0.1015395278930664       0.1217886962890625       0.038680422231661425
0.1318155975341797        0.1046837844848633       0.119779914855957        0.01601866832659778
0.1315456237792969        0.1045715103149414       0.1197628631591797       0.01509895177357145
0.1315747680664063        0.1046981506347656       0.1197707977294922       0.01492334814940117
0.1316817474365234        0.1047002563476563       0.11963134765625         0.014227678622702201
0.1316058349609375        0.1046844177246094       0.1200372161865234       0.01636244104156512
0.1284950408935547        0.1022916030883789       0.05281549835205078      0.014451700047443884
0.1283788757324219        0.1020539703369141       0.05264809799194336      0.012125814051689393
0.1284114837646484        0.1022555465698242       0.05253885269165039      0.011925442854668282
0.1286243743896484        0.1021045227050781       0.0526403923034668       0.011907148743046091
0.1357413024902344        0.10380859375            0.1222091979980469       0.002474680116491966
0.135552474975586         0.1037213287353516       0.1222131958007813       0.0024238662157222207
0.1357449035644531        0.103856201171875        0.1223592224121094       0.0025204001662090685
0.1356233673095703        0.103910285949707        0.1222199859619141       0.00248402752257166
0.1308657531738281        0.1057482757568359       0.12297021484375         0.011686989198174753
0.1311825866699219        0.1057177658081055       0.1229703826904297       0.009144259119210192
0.1308599243164063        0.1057790451049805       0.1231463775634766       0.010948721127064815
0.1310075531005859        0.1055264587402344       0.1230101013183594       0.009553810315858903
0.1267996826171875        0.1050463790893555       0.05571341323852539      0.01554715688144161
0.1266362915039063        0.1049976654052734       0.05548493576049805      0.01563673696572603
0.1265672912597656        0.1050217437744141       0.05571942901611329      0.014019617404339014
0.1265596008300781        0.1051601486206055       0.05572776794433594      0.014121477124133782
0.1305895538330078        0.1070078353881836       0.04967959213256836      0.01791629537092835
0.1304854583740234        0.106961181640625        0.04942063522338867      0.01944835583592538
0.1306218719482422        0.1070385894775391       0.04942216873168945      0.01887047853581594
0.1307522583007812        0.1068191375732422       0.04947366333007813      0.019416316352357365
0.135                     0.1033713607788086       0.1231213836669922       0.0026604251480501196
0.1351846771240234        0.103513786315918        0.1231468505859375       0.0024926756077450407
0.1348902435302734        0.1035076599121094       0.1231112670898438       0.002234545507560662
0.1350006561279297        0.1034979858398438       0.1232486267089844       0.0029429021890265807
0.1350989227294922        0.1033846588134766       0.1232208404541016       0.002707035382738533
0.1351007537841797        0.1035129699707031       0.1233399505615234       0.0026435381424719765
0.1286944580078125        0.1027010269165039       0.05183626937866211      0.009614076931794207
0.1286746063232422        0.1025840225219727       0.05195770263671875      0.011320208323785027
0.1287201843261719        0.1025568084716797       0.05177067947387695      0.010096876184335486
0.1288546295166016        0.1025917358398438       0.05186311340332032      0.009685274304461087
0.1313313598632813        0.1048300933837891       0.1210986938476563       0.015029151713534222
0.1312270202636719        0.1048354034423828       0.1210136108398438       0.015322855356019856
0.1312077026367187        0.1047706146240234       0.1211456298828125       0.015077397160338672
0.1312163391113281        0.1049136505126953       0.1211409149169922       0.014876941245654186
0.1306877899169922        0.1056902923583984       0.05310186386108399      0.0022708326416531806
0.1306569519042969        0.1057199783325195       0.05331045913696289      0.0020413944817982738
0.1305166931152344        0.1058326873779297       0.05319095993041992      0.0024546669882634206
0.1305178070068359        0.1055101089477539       0.05320386123657227      0.0026378590648134985
0.1273041610717773        0.1054143447875977       0.05084170532226562      0.005275409546775972
0.1272923431396484        0.1054859390258789       0.05097835540771484      0.00518398931656262
0.1271323699951172        0.1055182495117188       0.05084287261962891      0.004825470137005493
0.1271207809448242        0.1053976821899414       0.0508941535949707       0.00530904738576817
0.1356446838378906        0.1059406890869141       0.1210870666503906       0.006601991943504934
0.1355507507324219        0.1057995681762695       0.1210092926025391       0.006824519486635827
0.1357166748046875        0.1058418350219727       0.1211033630371094       0.0062023293854788246
0.1355887908935547        0.1056773300170898       0.1212058410644531       0.005641714099116324
0.1271319808959961        0.1056472015380859       0.05078891372680664      0.004297476286137502
0.1270580749511719        0.1057094802856445       0.05095294952392578      0.0048705687432563675
0.1272558975219727        0.1057435760498047       0.05089228439331055      0.004843823036616928
0.1337880401611328        0.1049779281616211       0.1216641845703125       0.0019642332318577068
0.1336373901367187        0.1050332641601563       0.121697021484375        0.0025953700633833308
0.133764892578125         0.1050200805664063       0.1218135070800781       0.0014860502198924242
0.1338284454345703        0.1050642547607422       0.1217063751220703       0.001688340772811485
0.1330560455322266        0.1051378402709961       0.1202536468505859       0.0209519681142774
0.1332157287597656        0.1052792434692383       0.1203460845947266       0.01995423351813048
0.1332028045654297        0.105196418762207        0.1201904067993164       0.020384857029167588
0.1331775207519531        0.1053303985595703       0.1201744842529297       0.01584428594539034
0.1293470764160156        0.1064580917358399       0.05303573608398438      0.004702612070860893
0.1294296722412109        0.1066063842773438       0.05302359771728516      0.005627234471244208
0.1295101623535156        0.1064512252807617       0.0531188850402832       0.005653633860808586
0.1294270324707031        0.106476806640625        0.05288898849487305      0.004765894229748684
0.1307855834960938        0.1035601196289063       0.1222981567382812       0.008237792064415259
0.1309997100830078        0.1035273132324219       0.1223416290283203       0.008080659969455997
0.1308469390869141        0.1037061004638672       0.1223298950195312       0.008116770478999828
0.1307981567382812        0.1035006942749023       0.1224297943115234       0.007755584167162288
0.1307713928222656        0.1036236724853516       0.12216015625            0.008406504616176105
0.1308636169433594        0.1035163421630859       0.1221417999267578       0.008882121143541708
0.1338673248291016        0.1049277648925781       0.1218007965087891       0.0011208595776591257
0.1326276245117188        0.1023643569946289       0.1231467742919922       0.0033283796367271578
0.1324719390869141        0.1023536758422852       0.1231543273925781       0.003285094611283256
0.1325058288574219        0.1025348434448242       0.1232842712402344       0.004007213348629634
0.1325700225830078        0.10251171875            0.1229754638671875       0.003644293118737555
0.1337821502685547        0.1048569793701172       0.1216766662597656       0.0019017919850099739
0.1290971221923828        0.1079821395874023       0.05273077011108399      0.008321386057919348
0.1289599304199219        0.107843994140625        0.05266081237792969      0.008139198392483364
0.1289117736816406        0.1080355758666992       0.05290785598754883      0.00826161021155764
0.1289853973388672        0.108129508972168        0.0526899185180664       0.007809620491213651
0.1297328186035156        0.1045232315063477       0.05309477996826172      0.0014812115856208355
0.1299924468994141        0.1046293182373047       0.0531683235168457       0.00228575593458051
0.1298583831787109        0.1044634017944336       0.05302484893798828      0.001297780559389701
0.1298193206787109        0.1047014389038086       0.0528748779296875       0.002217382150400082
0.1268925247192383        0.1054493103027344       0.05589020538330079      0.015648328073577723
0.1269425430297852        0.105263313293457        0.05611664581298828      0.016283949393165527
0.1267721252441406        0.1053963394165039       0.05599481582641602      0.015563074682347433
0.1267695388793945        0.1051535873413086       0.05599018478393555      0.014879819187297721
0.1262680587768555        0.1058126602172852       0.05499550247192383      0.012903584976987932
0.1262924575805664        0.1058120956420898       0.05518208312988281      0.013115464416131185
0.1264180603027344        0.1058891754150391       0.05499520874023438      0.012932045523059797
0.1262783660888672        0.1059252014160156       0.05508498001098633      0.012898669249519032
0.1337211151123047        0.104917236328125        0.1215431213378906       0.002972571118072079
0.1336821594238281        0.1049704895019531       0.1216127166748047       0.002695810789237277
0.1301366119384766        0.1045999984741211       0.05346139907836914      0.002787918494542247
0.1299943389892578        0.1045444641113281       0.05350209426879883      0.0028296250290776176
0.1301279754638672        0.1048149871826172       0.05341761016845703      0.0027511406108560546
0.1332069702148438        0.1044383697509766       0.1228199615478516       0.008626453455957651
0.1333444976806641        0.1045247268676758       0.1226335144042969       0.010522257410219765
0.1331781463623047        0.104636962890625        0.1226464080810547       0.01044161447715743
0.1333981323242188        0.1045810241699219       0.1228748321533203       0.008612153157859615
0.1284876861572266        0.1027383499145508       0.05541205215454102      0.018987903745791967
0.1284798889160156        0.1028750610351563       0.05530266189575195      0.020821544488778758
0.1283207092285156        0.1027452545166016       0.05547819519042969      0.018031993352540687
0.1285166625976563        0.1028577346801758       0.05548492050170899      0.018188383485137072
0.1286181793212891        0.1030672225952148       0.05555560302734375      0.01633986360469149
0.1284247741699219        0.1031710052490234       0.05545193862915039      0.02265533012312136
0.1285125274658203        0.1029940185546875       0.05554790115356446      0.019290768514719663
0.1284609375              0.103125846862793        0.05561552429199219      0.020621609733938968
0.1306377563476563        0.1019614639282227       0.05180553817749024      0.007252437893160438
0.1307421875              0.1020301666259766       0.05186531829833985      0.007539220764510098
0.1307403411865234        0.1020267333984375       0.05173178100585937      0.007471511661060521
0.1305873870849609        0.1021287460327149       0.05190055465698242      0.007305952945877334
0.1280226287841797        0.1076160125732422       0.05504243850708008      0.01096447783346923
0.1278772659301758        0.1076640472412109       0.05487936019897461      0.009950397948545657
0.128076889038086         0.1077262725830078       0.05491942596435547      0.01076192003012222
0.1281105499267578        0.1075740432739258       0.0549569206237793       0.009524600270180842
0.1266789627075195        0.1049350967407227       0.05583310317993164      0.015715820617821473
0.1266684112548828        0.1050876617431641       0.05585480499267578      0.014564322087301499
0.1285050659179688        0.1075132522583008       0.05377477264404297      0.004555550771629295
0.1285859527587891        0.107276008605957        0.05392596817016602      0.0047797329667559965
0.1286452026367187        0.1073069686889648       0.05379845809936524      0.004266140251879596
0.1285511627197266        0.1074646835327148       0.05397328567504883      0.0037273850511443914
0.131636962890625         0.1030424728393555       0.1214877166748047       0.034635395587382545
0.1315597991943359        0.1030522994995117       0.1215867156982422       0.02298980025788147
0.1316908264160156        0.1029471588134766       0.1215652160644531       0.03378835004965851
0.1316727447509766        0.103145751953125        0.1216652221679688       0.0220020613549921
0.1340728759765625        0.1065876922607422       0.1238042907714844       0.008518691006598845
0.1340897216796875        0.1067129211425781       0.1236580810546875       0.00825965030676255
0.1341369323730469        0.1065663604736328       0.1236064453125          0.00858231301294172
0.1338720397949219        0.1065859069824219       0.1236703948974609       0.007375089999009268
0.1280365600585938        0.1067255401611328       0.05372760772705078      0.01023100640802468
0.1279170913696289        0.1068165588378906       0.05390041732788086      0.009814780014312663
0.1281463012695312        0.1068579940795898       0.05372406005859375      0.00858440768764063
0.1278391494750977        0.1068712768554688       0.05367844009399414      0.009074229745181395
0.1352277679443359        0.1040049133300781       0.1237670135498047       0.004220682806124688
0.1354474639892578        0.1040117950439453       0.1235008697509766       0.003322995851663008
0.1352139892578125        0.103880126953125        0.1236380310058594       0.003409131949127387
0.1351147766113281        0.1039846496582031       0.1236537017822266       0.003646244221835986
0.1353571319580078        0.1043407745361328       0.1240716857910156       0.005782791531998155
0.1354630889892578        0.1044960632324219       0.1240885467529297       0.007655950256372069
0.1355755157470703        0.1045866394042969       0.1239237365722656       0.005305924189703246
0.1352876892089844        0.1044917373657227       0.1240688171386719       0.006680874203288628
0.125762336730957         0.1057655258178711       0.05400172805786133      0.009408844968409807
0.1258766250610352        0.105759895324707        0.05413917541503906      0.01001668766950454
0.1260233459472656        0.1057039566040039       0.05405740737915039      0.010137767055560071
0.1259710540771485        0.1058955230712891       0.05403108978271484      0.009751908876770353
0.1315456390380859        0.1048458480834961       0.1247605590820312       0.007912164036609319
0.1316255493164062        0.1047068023681641       0.1245707397460938       0.007372174163644776
0.1314952392578125        0.1047282333374023       0.1247144775390625       0.007821696308918961
0.1314024047851562        0.1047426681518555       0.1246282653808594       0.007982658162004365
0.1352484741210938        0.1011428985595703       0.1231334686279297       0.02852046997516835
0.1352485809326172        0.1011725921630859       0.1229243316650391       0.029259660821610547
0.1350657958984375        0.1010851364135742       0.12295654296875         0.02988985921775017
0.1350885620117188        0.1012978591918945       0.1230326232910156       0.030309715415055706
0.1285102691650391        0.1073933715820313       0.05419185256958008      0.004290173121119784
0.1285849914550781        0.1074337463378906       0.05442363739013672      0.003148175002578141
0.1286089630126953        0.1075051116943359       0.05430049896240235      0.0030459848399699467
0.1283458557128906        0.1075115585327149       0.0544199447631836       0.006195867510170199
0.1307388305664063        0.1055276489257813       0.05049328231811524      0.04188260810860883
0.1308074951171875        0.1053382568359375       0.05046465682983398      0.0301666769161002
0.1306735534667969        0.1054777145385742       0.05034051513671875      0.03282911334146607
0.1308334655761719        0.1055423889160156       0.05039728546142578      0.04082557237209564
0.1290374145507812        0.1060421371459961       0.05405701065063476      0.016219433524079927
0.1290114440917969        0.1060773010253906       0.05385694885253906      0.023129544129827272
0.1290597381591797        0.1061975708007813       0.05405302810668945      0.010878901030649412
0.1291066741943359        0.1060674819946289       0.05394123077392578      0.02581746734189822
0.127636116027832         0.1083205413818359       0.05424112319946289      0.008334175186530936
0.1277110900878906        0.1085294876098633       0.054140625              0.006310358130040043
0.1275985412597656        0.1084531555175781       0.05396936416625977      0.007594418924921552
0.1275592269897461        0.1085902938842774       0.05409412002563477      0.008044298000743659
0.1290665435791016        0.1056109619140625       0.05116157531738282      0.004161509396113162
0.1289226684570313        0.1058263626098633       0.05114781188964844      0.0039588828498671545
0.1291522674560547        0.1056873779296875       0.05132399749755859      0.004357176121329171
0.1291128082275391        0.1057971496582031       0.05114886093139649      0.004165366823234124
0.1307700042724609        0.1047816314697266       0.1236923828125          0.008752416237886513
0.1307216949462891        0.1047380447387695       0.1235163879394531       0.008298382056148624
0.1309266510009766        0.1048330307006836       0.1236196594238281       0.008372486916637898
0.1309170684814453        0.1046410675048828       0.1236499786376953       0.00795312555775619
0.1307455139160156        0.104879508972168        0.1235743408203125       0.0088557229482611
0.1279855880737305        0.1054195098876953       0.05076618576049804      0.006331502708274741
0.1281040802001953        0.1054121246337891       0.05080227279663086      0.005241706399964593
0.1279624404907227        0.1054326095581055       0.05093868637084961      0.004993225029360905
0.1279541625976562        0.1052784423828125       0.05078268051147461      0.0068960654652901535
0.1335362548828125        0.1010545501708984       0.1206498489379883       0.02888125006247322
0.1334901428222656        0.1008432769775391       0.1205737915039062       0.023780049224599975
0.1333242492675781        0.1008273086547852       0.1206788177490234       0.027846804660785766
0.1333673095703125        0.1009041213989258       0.1205647354125977       0.027660254136870385
0.1330224151611328        0.1031203536987305       0.1241045684814453       0.004449232063205495
0.1329755249023437        0.1030087966918945       0.1242440795898438       0.0042224283579812
0.1328972625732422        0.1029030303955078       0.1241378631591797       0.0046552696759866695
0.1330136260986328        0.1028883590698242       0.1241173706054687       0.0046028979020382235
0.1325409240722656        0.1065708847045898       0.1242739562988281       0.010891197057033331
0.1324569549560547        0.1063818511962891       0.1240795593261719       0.010327080737563048
0.1326907958984375        0.106597038269043        0.1241443023681641       0.010156415650392157
0.1325288238525391        0.1064264907836914       0.1243349761962891       0.010499853407857206
0.1326631469726562        0.1064279708862305       0.12049169921875         0.012627463672870582
0.1326652526855469        0.1063718109130859       0.1207091217041016       0.01252513359986343
0.1328086090087891        0.1062151718139649       0.1206231536865234       0.013392186210153744
0.1328021087646484        0.1064329452514648       0.1205605010986328       0.012008580981805938
0.1350930328369141        0.101821418762207        0.1230527801513672       0.035000703708682704
0.13525                   0.101781364440918        0.1230037689208984       0.03389641443335828
0.13525                   0.1016281051635742       0.1231187286376953       0.031307118689019274
0.13525                   0.1016545181274414       0.1229058990478516       0.032584416386371044
0.1350028991699219        0.1018297805786133       0.1259752502441406       0.011275250379963936
0.1350539398193359        0.1017448883056641       0.1257996063232422       0.010275309475736209
0.1349204406738281        0.1017123260498047       0.1259182281494141       0.012376530977705458
0.134937255859375         0.1018571929931641       0.1258052978515625       0.010023289175882652
0.1307445678710938        0.1051015930175781       0.1234763793945313       0.009282776666195317
0.1309066925048828        0.1050852279663086       0.1235246887207031       0.008787774606520242
0.1307180023193359        0.1049966506958008       0.1233372955322266       0.009049712674325276
0.130749267578125         0.1051384048461914       0.1233461456298828       0.009396389015166342
0.1333186187744141        0.1010187225341797       0.1208137969970703       0.03026219872856351
0.1332507476806641        0.1009697723388672       0.1205483474731445       0.029134988357588043
0.1350667877197266        0.1017181854248047       0.1259590454101563       0.02246014753362489
0.1335637359619141        0.1008847732543945       0.120850471496582        0.028470651518397956
0.1360126495361328        0.105397346496582        0.1223939514160156       0.001776582696040423
0.1360164337158203        0.1053508224487305       0.122236572265625        0.002126247796230889
0.1359605102539063        0.1052608413696289       0.12242333984375         0.0023036635651894153
0.1358353881835938        0.1053799438476563       0.122294189453125        0.00226004194665234
0.1308857879638672        0.104894905090332        0.1234234313964844       0.00835703507829502
0.1348914184570313        0.1016191024780273       0.1258059997558594       0.012535357616658594
0.1291727600097656        0.1065142211914063       0.05367107772827148      0.008640578655622354
0.1293614044189453        0.1066636657714844       0.05379673004150391      0.008282248879241193
0.1293493499755859        0.1066314086914062       0.05359733581542969      0.011440227374379823
0.1292055969238281        0.1067217788696289       0.0536199951171875       0.008170169446977729
0.1310120544433594        0.1036423950195312       0.1238887939453125       0.006374833453140631
0.1311853637695312        0.1037420120239258       0.1238792114257812       0.006501367732216774
0.1310164794921875        0.1037667236328125       0.1240277557373047       0.00649237738080268
0.1311471405029297        0.1035894775390625       0.1240788726806641       0.006541728151976324
0.1310895233154297        0.1031837768554688       0.05085737609863281      0.009126463757753974
0.131219482421875         0.1032306137084961       0.05097674560546875      0.008986618439104813
0.1310732727050781        0.1031926040649414       0.05105097198486328      0.008218155045086887
0.1312366180419922        0.10310107421875         0.05099626159667969      0.009845147671138383
0.1323855285644531        0.1050412826538086       0.1249243316650391       0.0038508266128814937
0.1322749786376953        0.1051395111083984       0.1247989807128906       0.006020446818908051
0.1324417724609375        0.1051560363769531       0.1248112945556641       0.008958536888108154
0.1323251342773437        0.1049580612182617       0.1247744140625          0.005960731604300942
0.132307373046875         0.1053775863647461       0.1246457824707031       0.00846393861591336
0.1323747863769531        0.1052610321044922       0.1247258911132813       0.009513755307691444
0.1323405303955078        0.1051249847412109       0.1245772094726563       0.006773257194697352
0.1325362396240234        0.1052675399780273       0.1245260467529297       0.007330573353079913
0.1307764739990235        0.1049695892333984       0.1237126312255859       0.008984225916704716
0.1292886352539062        0.1065304718017578       0.05348841476440429      0.017379045488506484
0.1352489624023437        0.1012565231323242       0.1232640686035156       0.028476971449400975
0.1352494964599609        0.101383659362793        0.12313623046875         0.029528105291259155
0.1350465698242188        0.1013779449462891       0.1232500762939453       0.02996316398227183
0.1312949981689453        0.102987907409668        0.05103274536132812      0.01064057139927581
0.1312311096191406        0.1031108474731445       0.05114218139648437      0.008727222565238448
0.1311685333251953        0.1030095138549805       0.0510676155090332       0.007714135225297573
0.1317749786376953        0.1073836364746094       0.1218541412353516       0.011050086430379417
0.1319936218261719        0.1073168106079102       0.1219123229980469       0.010518890247153287
0.1317761993408203        0.1074502029418945       0.1220053863525391       0.012966885011532975
0.1317559051513672        0.1071861953735352       0.1219403839111328       0.01091733718927425
0.1281951141357422        0.1084664916992188       0.05287979125976563      0.0068103147474525534
0.1283068237304688        0.1086544342041016       0.05274982833862304      0.005555715714891025
0.1283333129882812        0.108661735534668        0.05287721633911133      0.00590693898855109
0.1283965301513672        0.1084970245361328       0.05269656372070312      0.007329803682967181
0.1307577514648438        0.1050702667236328       0.1236029968261719       0.008932045335025385
0.1285468292236328        0.1076553268432617       0.05426197814941407      0.005741785850051944
0.1282885284423828        0.1078627777099609       0.05424915313720703      0.008249347121536682
0.128486083984375         0.1078688354492188       0.05425837707519531      0.0075317156251108
0.128559310913086         0.107806396484375        0.05413584518432617      0.006365614008893256
0.127879524230957         0.1023899078369141       0.05475949096679688      0.08402661738624212
0.1279534606933594        0.1024792556762695       0.05494479370117188      0.1659048169250193
0.1279368896484375        0.1023221054077148       0.05488870620727539      0.21896593061661448
0.1281551818847656        0.1024135208129883       0.05486125564575196      0.10819176171515381
0.1310581359863281        0.1048742904663086       0.04890646743774414      0.026596104382753095
0.1312438354492187        0.1047685241699219       0.04877095031738281      0.028088023402091957
0.1310894470214844        0.1048534393310547       0.04862550735473633      0.028439551892084126
0.1312461547851562        0.10501123046875         0.04876384353637695      0.027381160184339295
0.1297935028076172        0.1052497024536133       0.05013678741455078      0.03251463962693416
0.129657958984375         0.1052626419067383       0.0500674057006836       0.030815039054744142
0.1297716064453125        0.1053725738525391       0.05006912612915039      0.03547682978538632
0.1297593383789062        0.1051599349975586       0.04994001007080078      0.027898502046552268
0.1312443237304688        0.1048881912231445       0.0488922004699707       0.02693233667578318
0.1312458038330078        0.1046754684448242       0.04889875030517579      0.02732899012934014
0.1315189056396484        0.1040508651733398       0.1246513366699219       0.007400048406670967
0.1316204223632813        0.1039828643798828       0.1245005798339844       0.006919983759943651
0.1315769958496094        0.1041971588134766       0.1245430603027344       0.007092632608758728
0.1316554107666016        0.1040320510864258       0.1247489471435547       0.006817084547903109
0.1336010437011719        0.1069445419311523       0.1219159088134766       0.006635407715904864
0.1334469909667969        0.1067961120605469       0.1218705749511719       0.007401887688185529
0.1334000701904297        0.1069947357177734       0.1220594787597656       0.0072560638129058755
0.1335026397705078        0.1070168304443359       0.1218758544921875       0.007042358204509571
0.1342227783203125        0.1054028167724609       0.1236351013183594       0.008610624561856446
0.134220458984375         0.1053133163452148       0.1235027313232422       0.008954124608729836
0.1342447357177734        0.1052199096679688       0.123603515625           0.008896509444896875
0.1340818023681641        0.1052175369262695       0.1235794677734375       0.008837521637450104
0.1265761108398437        0.1043861083984375       0.05172472763061524      0.00527905137277259
0.1265049285888672        0.1044698944091797       0.05163729858398437      0.006080833263720584
0.1263825378417969        0.1044990844726563       0.05178330230712891      0.0053606778510675605
0.1266541442871094        0.1045513000488281       0.0517723274230957       0.005697401038915521
0.1259688262939453        0.1047598495483398       0.05359410858154297      0.009110718561724858
0.125794303894043         0.1047815322875977       0.05372887802124023      0.00910964243913118
0.1257706756591797        0.1050408630371094       0.05361065292358399      0.008585274055186541
0.1256920318603516        0.1047923889160156       0.05359295272827148      0.008579645207587206
0.1318061218261719        0.1042922744750977       0.1246329498291016       0.006692923585127586
0.1315663757324219        0.1042499084472656       0.1247242736816406       0.007269170851436398
0.1318185272216797        0.1040135879516602       0.1248020477294922       0.006300611546268036
0.1317171020507812        0.1042104568481445       0.1248297576904297       0.0063670077383877885
0.1355339202880859        0.1047605895996094       0.1238140716552734       0.004935906323742345
0.1352916870117188        0.1045729141235352       0.12386328125            0.004915237316146096
0.1354304351806641        0.1046542129516602       0.123943359375           0.005356075813441476
0.1278489685058594        0.1046820755004883       0.05418455505371094      0.022989936174943184
0.1280834197998047        0.1046478042602539       0.0541658821105957       0.022576751946660055
0.1279899444580078        0.1047042541503906       0.05403348541259766      0.01968376838388034
0.1280343933105469        0.1047676162719727       0.05421147155761719      0.021007121999906033
0.1335251770019531        0.1041349792480469       0.1201713333129883       0.031019342049805047
0.1335668182373047        0.1040663528442383       0.1200030364990234       0.027900612630810593
0.1332759399414062        0.1041984024047852       0.1201526718139648       0.02937886553977843
0.1334808807373047        0.1042290725708008       0.1200064849853516       0.031174524409761702
0.1310423736572266        0.1056250457763672       0.1222046203613281       0.010506105859299572
0.1310019226074219        0.1056414337158203       0.1223899078369141       0.009647370845946425
0.1311908416748047        0.1057477111816406       0.1223403778076172       0.010074513797405694
0.1310661926269531        0.1057796478271484       0.1223194274902344       0.0096680640632921
0.129056884765625         0.1064979705810547       0.05385374069213867      0.0028661918905618826
0.1289909362792969        0.1066795272827148       0.05392102432250977      0.0038426963628964295
0.1290846710205078        0.1065065155029297       0.05398558807373047      0.003377467458466344
0.1291915283203125        0.1066525421142578       0.05387587356567383      0.005903705992039234
0.1336645202636719        0.1050276794433594       0.1214346618652344       0.0038609965540160793
0.1337337799072266        0.1050557098388672       0.1215818634033203       0.0026177859804769467
0.1338477630615234        0.1050095062255859       0.1214214172363281       0.004650411676972561
0.134729736328125         0.104529182434082        0.1216664733886719       0.002662354898300522
0.134788818359375         0.1046875915527344       0.1214775848388672       0.0033530984606569545
0.1347052612304687        0.1045753326416016       0.1214369964599609       0.003133735793706512
0.1346726837158203        0.1046473922729492       0.1215747375488281       0.0028075171566727627
0.131619873046875         0.1038081436157227       0.1246752014160156       0.007522436384655989
0.1314709777832031        0.1038536682128906       0.12458056640625         0.007376296594107082
0.1316732940673828        0.1037279663085938       0.1245155181884766       0.006795614085214151
0.1306576538085938        0.1029833679199219       0.05264107513427734      0.0088315232892112
0.1305206604003906        0.1028834533691406       0.05256235504150391      0.008777147955242301
0.1305653076171875        0.1029667358398438       0.05278215026855469      0.01043527707174047
0.1305238342285156        0.1031381912231445       0.05263811111450195      0.010823758891571972
0.1306504364013672        0.1030783615112305       0.05254047775268555      0.008639765317927286
0.1305303344726562        0.1030715179443359       0.05238727569580078      0.007714881207161472
0.1306616668701172        0.1061045379638672       0.05017329025268555      0.02649707663387496
0.1305894165039063        0.106190185546875        0.05046181869506836      0.02909113388670058
0.1305384674072266        0.1059630966186523       0.05041864013671875      0.03664821680315281
0.1307085418701172        0.1060225982666016       0.05037993240356445      0.032839285355111124
0.1304823760986328        0.1033096466064453       0.05249406814575196      0.009936556909266918
0.1303175354003906        0.1031717529296875       0.05245578384399414      0.008861801786589726
0.1345337219238281        0.105780403137207        0.1214270629882813       0.006780499137514041
0.1344747314453125        0.1058666763305664       0.1214851989746094       0.007311303656140096
0.1345914001464844        0.1058232269287109       0.1215671691894531       0.0048463509597284175
0.1345746612548828        0.1059140319824219       0.1214875030517578       0.007952917569213201
0.1253334426879883        0.1056343307495117       0.05324464797973633      0.007553809144755434
0.1253398742675781        0.105577033996582        0.05304949569702148      0.007507370237319898
0.1254910202026367        0.1056966857910156       0.05310170364379883      0.0075370649187312955
0.125473747253418         0.1054987564086914       0.05319329833984375      0.007617817889902165
0.1347239990234375        0.1058895645141602       0.1215398101806641       0.005393126436482713
0.1346457214355469        0.1057251892089844       0.1215719757080078       0.003613308310099455
0.1347063446044922        0.1058420028686523       0.1216764373779297       0.00244301986904084
0.1318755645751953        0.1043413162231445       0.1249631500244141       0.006666902331409801
0.1318697509765625        0.1045671997070313       0.1247803497314453       0.006839921266912664
0.1317995300292969        0.1044480209350586       0.1249375152587891       0.006891579366574217
0.1319450073242188        0.1044696502685547       0.1250376892089844       0.007105759587689509
0.13114013671875          0.1049817504882812       0.1243539428710937       0.00856172719167509
0.1312671508789063        0.1048760375976562       0.1244945526123047       0.008395074698251799
0.1313887481689453        0.1051048889160156       0.1243482513427734       0.008052948189928353
0.1312574768066406        0.105114631652832        0.1244730529785156       0.008037732145148472
0.1334879760742188        0.1052168807983399       0.1212192077636719       0.004833542419013356
0.1335299987792969        0.1050295486450195       0.1213219604492188       0.005349985162607737
0.1336080932617187        0.1050245819091797       0.12116259765625         0.007819308426667783
0.1335584869384766        0.1051418533325195       0.1213542633056641       0.004613533645167712
0.1291696319580078        0.1062010498046875       0.05422322845458984      0.009877530870052413
0.129201904296875         0.1060576629638672       0.05402550888061523      0.027049750125117195
0.129212646484375         0.106291877746582        0.05402060317993164      0.007545954497853104
0.1267461090087891        0.1084916763305664       0.0534239501953125       0.0068585000365248994
0.1269357681274414        0.1085489501953125       0.05335490036010742      0.009539421928623323
0.1270313720703125        0.1084350357055664       0.05327044677734375      0.008439175908941998
0.1267921447753906        0.1085348815917969       0.05330115127563477      0.008168935358579725
0.1271511001586914        0.1086236572265625       0.05307392883300781      0.010197998528368222
0.1270248413085938        0.1085692138671875       0.0530353012084961       0.010173575298929538
0.1270225143432617        0.1086145782470703       0.05319873046875         0.009993548561141466
0.12910546875             0.101803337097168        0.05204648590087891      0.010933506257808394
0.1289982299804688        0.1017421112060547       0.05184228134155273      0.011429892316912962
0.1291391143798828        0.1018535690307617       0.05182798385620117      0.010522282484583225
0.129111328125            0.101627571105957        0.05193489837646485      0.011281391101631824
0.1288236694335937        0.1023403015136719       0.05449819564819336      0.014996987778785765
0.1288249969482422        0.1021335983276367       0.05447891616821289      0.01632883263777026
0.1289715728759766        0.102228630065918        0.05456517410278321      0.0123484816160823
0.1288579711914062        0.1022028427124023       0.05460683059692383      0.011677405915717014
0.1292449645996094        0.1065740127563477       0.05165462112426758      0.007912392611675536
0.1291127166748047        0.1065551605224609       0.05165004730224609      0.006905984679639311
0.1292721405029297        0.106464469909668        0.05151317214965821      0.005918179225596357
0.1293054809570313        0.1064222183227539       0.05165344619750976      0.007117112275060236
0.1304322967529297        0.1059059677124023       0.05344112014770508      0.0024121517462764473
0.130556640625            0.1058352813720703       0.05354018020629883      0.0020604914107853613
0.1303909606933594        0.1056019897460937       0.05343987655639649      0.002673206055701469
0.1306430053710937        0.1057319488525391       0.05342667388916016      0.0015723503405634862
0.1286207580566406        0.1045237884521484       0.05364434814453125      0.020548496041539643
0.1283289337158203        0.1046734924316406       0.05363358306884766      0.016346428680907153
0.1285187530517578        0.1046933364868164       0.05371899795532227      0.017292610610547713
0.1285769958496094        0.1046482086181641       0.0534217529296875       0.016313888094809558
0.1273003845214844        0.1084784927368164       0.0530781364440918       0.007982824025069769
0.1291739807128906        0.1057794799804688       0.05344596099853516      0.00568319823405332
0.1293888549804688        0.1059599914550781       0.05341272354125977      0.005039293467646978
0.1292196197509766        0.1059881744384766       0.05340488052368164      0.005281375547697573
0.1292158203125           0.1059780349731445       0.05355670928955078      0.0036189806474916006
0.1272328109741211        0.1049248123168945       0.05106291961669922      0.005630787359353306
0.1274474563598633        0.104898307800293        0.05101578903198242      0.005328100256936771
0.1274913711547851        0.1050052947998047       0.05115573501586914      0.005244389195006915
0.1273198852539063        0.1048000106811523       0.05110543823242188      0.00554763292007531
0.1319409637451172        0.1055884628295898       0.119952278137207        0.01687003417933584
0.1321409301757812        0.1055755462646484       0.1201026153564453       0.016493060911532194
0.1320933837890625        0.1056472625732422       0.1199522247314453       0.016870574669216352
0.1319565582275391        0.1057479934692383       0.1200446929931641       0.016123007536313808
0.1345505828857422        0.1056706085205078       0.1215156097412109       0.0038905510560812324
0.134579345703125         0.1057737045288086       0.1216939086914063       0.0031335880168296515
0.1273594436645508        0.1048041534423828       0.05130466461181641      0.005313903353178237
0.1336500244140625        0.1071153259277344       0.1232549591064453       0.00600279494013646
0.1338341979980469        0.107241081237793        0.123136474609375        0.00447249264291319
0.1337964782714844        0.1072741394042969       0.1232663726806641       0.005487127954374097
0.1338673706054687        0.1070931167602539       0.1232796630859375       0.0060878903871088835
0.1323989410400391        0.1056061096191406       0.1246966552734375       0.009367602071545938
0.1324279479980469        0.1055405120849609       0.1244942169189453       0.007641845945134175
0.1325255432128906        0.1054531555175781       0.1246725769042969       0.007786887188817926
0.1323179016113281        0.1055459594726563       0.1246239624023437       0.007706675527801358
0.1276203842163086        0.1047843475341797       0.05102833557128907      0.004944980953768234
0.1276301879882812        0.1049517211914062       0.05093009567260742      0.005072229894373649
0.1277693557739258        0.1049568176269531       0.0510994873046875       0.004937686018352154
0.1277452087402344        0.104855842590332        0.05098344039916992      0.004846294900572118
0.1292427978515625        0.1061339950561523       0.05314404678344727      0.005332525355454937
0.1292200012207031        0.1059822845458984       0.05324749755859375      0.00536596678861513
0.1293616790771484        0.1059350509643555       0.05312534713745117      0.004878520415847018
0.1263540954589844        0.108021484375           0.05408724975585938      0.010080537734725288
0.1264903182983398        0.1078500671386719       0.05421102523803711      0.010242947966447468
0.1263632125854492        0.1079922180175781       0.05424972534179687      0.013247167729123632
0.1263302993774414        0.1078560028076172       0.05411796951293946      0.011216614260800629
0.1290291595458984        0.106588020324707        0.05405459213256836      0.003639037933762796
0.128967758178711         0.1064793090820313       0.05398650360107422      0.004180443850112769
0.1329579010009766        0.102827018737793        0.1227624969482422       0.004344974860213418
0.1329917755126953        0.1025124893188477       0.1227554626464844       0.0035279604528032113
0.1331649780273438        0.1026196899414063       0.1227347717285156       0.004470013421090946
0.1330445861816406        0.1026693344116211       0.1229491119384766       0.00403952754115078
0.1347752227783203        0.1039983825683594       0.1211266174316406       0.0025884525972104575
0.1345880432128906        0.104218620300293        0.1210291137695313       0.0029943779460058044
0.1346774139404297        0.1043008117675781       0.1210279388427734       0.0034757321365652227
0.1347253875732422        0.1042223129272461       0.1209101867675781       0.0038006588896413902
0.1350552673339844        0.1039262161254883       0.1210005798339844       0.0021857398242458356
0.1348600158691406        0.1039153671264648       0.1209456634521484       0.0024281277683059995
0.1349642944335938        0.1040196990966797       0.1209209060668945       0.0030024312715507344
0.1350005645751953        0.1041299133300781       0.1208936004638672       0.003073090968229097
0.1348528594970703        0.1042231063842773       0.1207883682250977       0.015757557216322673
0.1348405914306641        0.1041408843994141       0.1209351577758789       0.003646242604938401
0.1349244995117188        0.1042601165771484       0.1209143676757813       0.004314068743363173
0.1289979705810547        0.1043833312988281       0.05315896224975586      0.01730811375645362
0.12892431640625          0.1042973403930664       0.05325108337402344      0.02126256062128527
0.1289466247558594        0.1043688812255859       0.05334409332275391      0.022868970941870348
0.1288577575683594        0.1045517959594727       0.0532070426940918       0.014834535215696887
0.1345200958251953        0.1037582626342773       0.1214025726318359       0.002036140751780185
0.1345315399169922        0.1036039276123047       0.1212467956542969       0.001733947202157019
0.1343737030029297        0.1036812286376953       0.1213160247802734       0.00204197835416788
0.1344696044921875        0.103708122253418        0.1211831970214844       0.0018942333473966656
0.1291810913085938        0.1064320983886719       0.05421396636962891      0.005595040354989459
0.1291145477294922        0.1065615997314453       0.05418842315673828      0.005178724898531509
0.1306499938964844        0.1040488357543945       0.05115794372558594      0.011199346147179745
0.1307037200927735        0.1039769592285156       0.05096293258666992      0.01205330877549835
0.1305263671875           0.1041179351806641       0.05111782836914062      0.01161951272514262
0.1306903839111328        0.1041408004760742       0.051062744140625        0.013018920162673621
0.1346112518310547        0.102915412902832        0.1254937744140625       0.00611848915433916
0.1346391296386719        0.1029060974121094       0.1253201599121094       0.012080650674250888
0.1346922912597656        0.1027744216918945       0.1253883819580078       0.009801042754265394
0.1345786590576172        0.1028055801391602       0.1253700256347656       0.012577387838517968
0.1312310791015625        0.1070927429199219       0.05033387756347656      0.009136328406111867
0.1309844818115234        0.1069646606445313       0.05045705032348633      0.009110995296621878
0.1312395629882813        0.1069339294433594       0.0503954086303711       0.00981322376210843
0.1312075347900391        0.1071111373901367       0.05050910949707031      0.006793334218599883
0.1302260284423828        0.1041345062255859       0.05106027603149414      0.011606801011474079
0.1303165130615234        0.1040712280273438       0.0511490592956543       0.010370225375188327
0.1302607116699219        0.103909423828125        0.05106099319458008      0.00925873367844567
0.1303950958251953        0.1041656188964844       0.05104202270507813      0.013136599911320997
0.1304974822998047        0.1042440490722656       0.05095799255371094      0.017753553896382276
0.1303470611572266        0.1042483901977539       0.05093423461914063      0.017761099016330887
0.1304238433837891        0.1042585601806641       0.05075022125244141      0.01789136250401261
0.1304617156982422        0.1040570678710938       0.05089439010620117      0.013459016700788948
0.1346050415039063        0.1030088958740234       0.1254178009033203       0.006690941751075932
0.1345361175537109        0.1029171600341797       0.1254128723144531       0.007114176269249701
0.1338740539550781        0.1050301132202148       0.1216199035644531       0.0018539563689718257
0.1338011169433594        0.1051378402709961       0.1215804595947266       0.0023438007100985473
0.1324919891357422        0.1074499664306641       0.1226241302490234       0.009182259005043615
0.1326388244628906        0.1076529388427734       0.1224996795654297       0.00814054735407127
0.132681381225586         0.1074708709716797       0.1223340759277344       0.008424409094493993
0.1324639587402344        0.1076523056030273       0.1224080810546875       0.008608537392905232
0.1339804534912109        0.1050073089599609       0.1215275726318359       0.003482888848143753
0.1338613891601562        0.1049363098144531       0.1215621185302734       0.002095013153916823
0.1328196411132813        0.104496223449707        0.1216076049804688       0.01812796566146572
0.1328736877441406        0.1043879776000977       0.1215452575683594       0.012958581874936483
0.1328787841796875        0.1043817901611328       0.1217337188720703       0.011862272323258746
0.1327579040527344        0.1042660598754883       0.1217073516845703       0.012629827106475977
0.1318011169433594        0.1073461685180664       0.1217334899902344       0.010266491581447783
0.1315954132080078        0.1072121505737305       0.1216980590820313       0.013211327525496551
0.1316639556884766        0.1073043441772461       0.1218243103027344       0.012081063564929957
0.1330690307617187        0.10202001953125         0.1195389175415039       0.01681875920517189
0.1329160003662109        0.1020274276733398       0.1197815475463867       0.027156857487405366
0.1327319030761719        0.1020973434448242       0.1196217575073242       0.020600306218649528
0.1329663543701172        0.1018902740478516       0.1195523834228516       0.015114108596716434
0.1324043121337891        0.1027836608886719       0.1218683776855469       0.01669650740288481
0.1323754730224609        0.1029108428955078       0.1217277526855469       0.03277956413194334
0.1321479339599609        0.102833381652832        0.1218613891601562       0.020229882577134508
0.1323732604980469        0.1031141510009766       0.1218789367675781       0.019513729158528167
0.1347174530029297        0.1041192321777344       0.1207976608276367       0.012113282987224298
0.13459326171875          0.1041328353881836       0.1209241180419922       0.002937564119571398
0.1345731353759766        0.104036247253418        0.1208216781616211       0.011604107061368517
0.1346720581054688        0.1040671081542969       0.1209579544067383       0.0032775189359454692
0.1295421600341797        0.1034062042236328       0.04884906768798828      0.013586242510938104
0.1297302093505859        0.1033647689819336       0.04907954788208008      0.013867483168319164
0.1295354919433594        0.1032275772094727       0.04892750167846679      0.012289075555340059
0.1297910919189453        0.1033603744506836       0.04882135009765625      0.015720906940251116
0.1284757995605469        0.1037955093383789       0.05569211196899414      0.029757296054903265
0.1285154724121094        0.1036274490356445       0.05565255737304688      0.026438919430514324
0.128359130859375         0.1037249984741211       0.05576854324340821      0.028839929937672922
0.1284289245605469        0.1037518920898438       0.05550629425048828      0.025941328543989145
0.1257563095092774        0.1050030822753906       0.05225979995727539      0.007351071338377431
0.1258844985961914        0.1048126983642578       0.05221395874023438      0.006818733563936345
0.1258738021850586        0.1049365615844727       0.05207097625732422      0.007162805060792713
0.1259987258911133        0.1049971313476563       0.05232172393798828      0.007025308899058509
0.1253709182739258        0.1052261428833008       0.05335359573364258      0.0068585309098868116
0.1255267791748047        0.1052333374023438       0.05316817092895508      0.007381804683842095
0.1255681838989258        0.1052434234619141       0.05342539215087891      0.00760986714120115
0.1253839340209961        0.1051098556518555       0.05332032012939453      0.006366747044093573
0.1339730529785156        0.1050034790039062       0.1216695098876953       0.0013420017174431448
0.1303634185791016        0.1067550582885742       0.05245870208740235      0.003293989917869252
0.130519287109375         0.1066575241088867       0.05257723617553711      0.0024388053866490613
0.1302702026367188        0.1064822463989258       0.05245431900024414      0.0028957141086177716
0.1304686889648438        0.1066541595458984       0.05241465377807617      0.002465301782250063
0.1326755828857422        0.1028764801025391       0.1211221466064453       0.05827778399899349
0.1328577270507812        0.1031214599609375       0.1212013702392578       0.0646057877886844
0.1327791748046875        0.1031537246704102       0.1209833068847656       0.05192777301636875
0.1326658325195313        0.1031332626342773       0.1212404632568359       0.08499412572654427
0.1260198059082031        0.1046375579833984       0.05218608093261719      0.00629883623955431
0.1261715393066406        0.1047552490234375       0.05226396179199219      0.0064990079346795866
0.1259926452636719        0.1047555465698242       0.05203460693359375      0.0062095094495166325
0.1279230499267578        0.1074254608154297       0.05524742889404297      0.012615012736840325
0.1276112823486328        0.1074560775756836       0.05527299118041992      0.010802085638422623
0.12788525390625          0.1075575408935547       0.0552540054321289       0.01496308973561172
0.127842025756836         0.1074570236206055       0.05506570053100586      0.010723029158710004
0.1261091995239258        0.1046272888183594       0.05204048538208008      0.0061802819169362805
0.1312114868164063        0.1029228057861328       0.05035910034179688      0.010728292815264636
0.1311778259277344        0.1028433074951172       0.05046854782104492      0.010733211129331857
0.13125                   0.103                    0.0505                   0.00801729989410673
0.1310085601806641        0.1029417190551758       0.0504554557800293       0.010043094373655533
0.1256364212036133        0.105184455871582        0.05229558181762695      0.006861862358930549
0.1257456130981445        0.1051269454956055       0.05211681747436524      0.006706537716728482
0.1258430252075195        0.1052284698486328       0.05224108123779297      0.007073536067896826
0.1349167785644531        0.1011012649536133       0.1219268646240234       0.03583720646716981
0.1350338592529297        0.1011264877319336       0.1217819976806641       0.03637212564204232
0.1350078277587891        0.1009877090454102       0.1218931274414062       0.03519021897618672
0.1349389343261719        0.1009584655761719       0.1217837829589844       0.0336418256391202
0.1303784027099609        0.1067112579345703       0.05340472793579102      0.0035324608857701854
0.1303509063720703        0.1065939331054687       0.05318536376953125      0.0031763720735196893
0.1303190612792969        0.1068253936767578       0.05323166656494141      0.003873713073064462
0.130419677734375         0.1067352142333984       0.05320955276489258      0.0033005148189281346
0.1309886169433594        0.103016242980957        0.1228954467773438       0.004717629192321524
0.1311352844238281        0.1031749649047852       0.1227628479003906       0.00577715196996846
0.1311873779296875        0.1030223388671875       0.1229960632324219       0.0053925647522008145
0.1310489044189453        0.1030007781982422       0.1227660369873047       0.004578264905617916
0.1291607971191406        0.1069945068359375       0.05365810394287109      0.0031297221925526745
0.1293640289306641        0.1069824447631836       0.05372018814086914      0.00696701230898055
0.1292409362792969        0.1070123825073242       0.05378629684448243      0.009120682927917421
0.1292737579345703        0.1068461837768555       0.05377986145019532      0.007210493409206287
0.1297476196289062        0.1045211715698242       0.05265056991577149      0.0010813883697120676
0.1299714965820312        0.1046890640258789       0.05260404205322266      0.0020654168289572284
0.1298656463623047        0.1044625854492188       0.05279746246337891      0.0012340751785412504
0.1286478118896484        0.1028447418212891       0.05202232360839844      0.010055760936892248
0.1286671752929688        0.1027261199951172       0.05197528457641602      0.010576439332569085
0.1287895050048828        0.1028390197753906       0.05216980361938477      0.010266884128824434
0.1286070709228516        0.1027576522827148       0.05209707641601562      0.0097188427142862
0.1312496490478516        0.1045519104003906       0.04931623458862305      0.027888938677833337
0.1312497863769531        0.1046445541381836       0.04944398498535156      0.02999517537854003
0.131038330078125         0.1046691360473633       0.04935840225219727      0.02652065487772819
0.1311128387451172        0.1044531936645508       0.04935404968261719      0.026088422741139105
0.1303305358886719        0.1030296173095703       0.04864939880371094      0.01667993370193682
0.13046484375             0.1029977264404297       0.04876033782958984      0.01409299199709488
0.1304544372558594        0.103110221862793        0.04864572906494141      0.01698984703268723
0.1302593383789062        0.1030929641723633       0.04883814239501953      0.014919882690013977
0.12912255859375          0.1069130859375          0.05375157928466797      0.006909302662531152
0.1302402954101562        0.1061698913574219       0.04896015930175782      0.04298156285646918
0.1303668518066406        0.1060497055053711       0.04884568786621094      0.0378371368769348
0.1303700866699219        0.1061860733032227       0.04888165664672851      0.03855517048733721
0.1304039611816406        0.1062317657470703       0.04906416320800781      0.03489003388910542
0.1336251831054688        0.1014894866943359       0.120076042175293        0.027337017867490793
0.1336167297363281        0.101607551574707        0.1199907989501953       0.02401573867403458
0.1335140533447266        0.1014603576660156       0.1199979095458984       0.0255471579392811
0.1334850769042969        0.1015914993286133       0.1200482177734375       0.027612738047588063
0.1293236541748047        0.1069524230957031       0.05391377258300781      0.00742829130228242
0.1291191711425781        0.1070022048950195       0.05385848617553711      0.007220408494926558
0.1262608871459961        0.1071082458496094       0.05462298583984375      0.011194298261705725
0.1263703384399414        0.1071238861083984       0.05439960479736328      0.01089094613362899
0.1262498016357422        0.10721044921875         0.05446575164794922      0.01135911149408123
0.1264348754882813        0.1071987380981445       0.05461071395874024      0.011002319734856212
0.1262858657836914        0.1072494812011719       0.05462648010253907      0.01139265040537657
0.1289175720214844        0.1023003616333008       0.05163010787963868      0.009662985548870993
0.1287533264160156        0.1023543395996094       0.05176227188110352      0.010862156005917716
0.1287961578369141        0.1022678756713867       0.05163616943359375      0.010540441349255953
0.1287852325439453        0.102196174621582        0.0517644271850586       0.011378090929960226
0.1328822784423828        0.1068567504882812       0.1210068359375          0.011144362170615573
0.1325759887695313        0.1068339538574219       0.1210251159667969       0.011307187298003491
0.1327692260742188        0.1069182586669922       0.1209776458740234       0.01136430540125094
0.1327380981445312        0.1068404235839844       0.1208939819335938       0.011745536847593717
0.1288072204589844        0.1032514190673828       0.050620849609375        0.007896027959122124
0.1289566345214844        0.1031650085449219       0.05063367462158203      0.007830237560417183
0.1289732513427734        0.1034043121337891       0.05063788986206055      0.007440731801732829
0.12878369140625          0.1032504730224609       0.05074417495727539      0.007195271430064136
0.1273200531005859        0.1042276000976562       0.05616177368164062      0.01750914368850613
0.1273215179443359        0.1040824432373047       0.05605837631225586      0.019465878265836997
0.1274673538208008        0.1041740798950195       0.05594523620605469      0.01957934119196284
0.1274092407226562        0.104132698059082        0.05615479278564453      0.018819733934348427
0.1292681579589844        0.1070845260620117       0.05368967819213867      0.004544934785169666
0.1293426818847656        0.1070503387451172       0.05354254531860352      0.005848862517557087
0.1301242065429687        0.1026015319824219       0.04918133544921875      0.011301429551943501
0.1299999542236328        0.1026683807373047       0.04944271850585938      0.011649433702916124
0.1302069091796875        0.1025248718261719       0.04928536224365235      0.010888024317676348
0.1302183074951172        0.1027693099975586       0.04926293563842774      0.012175345454412253
0.1302795104980469        0.1025586318969727       0.04953676223754883      0.011463924107436485
0.1300882873535156        0.1024163055419922       0.04942880630493164      0.01101141311541915
0.1302953796386719        0.1024231414794922       0.04941892623901367      0.011218023412862009
0.1281732482910156        0.1046276245117188       0.05404282760620117      0.018802936465661488
0.1281175079345703        0.1047018814086914       0.05384106826782227      0.017095951265087988
0.1281243286132812        0.1047397308349609       0.05408980941772461      0.01859469670018626
0.1257599563598633        0.1056392211914063       0.05400299835205078      0.009244133869099707
0.131                     0.103                    0.05225                  0.004278410902872904
0.1309719390869141        0.1028249359130859       0.05227449417114258      0.005729327140293876
0.1308192596435547        0.1028855361938477       0.05216083526611328      0.005764584157365771
0.1310573425292969        0.1029543991088867       0.05213805770874023      0.004402152491419808
0.1293152770996094        0.1052683410644531       0.05201520538330078      0.0034563843872679983
0.1296134796142578        0.1051844635009766       0.0520123405456543       0.0024659382621656065
0.1294947509765625        0.1051155014038086       0.05184383010864258      0.002380461143913802
0.1295001525878906        0.1052603530883789       0.05175139617919922      0.0024411401013842734
0.1305792846679688        0.10650830078125         0.05031665420532227      0.018974238478903272
0.1305596771240234        0.1065211410522461       0.05055503082275391      0.01694182355515488
0.1306053466796875        0.1067380905151367       0.05034671401977539      0.014436097125591962
0.1304412078857422        0.106599494934082        0.05046316528320312      0.015729055415497375
0.1303732757568359        0.1066283493041992       0.05028810119628906      0.01857778177685869
0.1333412780761719        0.1006800537109375       0.1208459014892578       0.02774619519259379
0.1331985473632812        0.1007219009399414       0.1209479064941406       0.027262676975594004
0.1333075256347656        0.1006050109863281       0.1210343322753906       0.026893922823840694
0.1332817077636719        0.1008677673339844       0.1210429077148438       0.028996692423902758
0.1348650512695312        0.1018214569091797       0.1259359741210938       0.008107245698581775
0.1322216644287109        0.1026361312866211       0.1195648040771484       0.02490360667240747
0.1321004028320313        0.1026758193969727       0.1196921310424805       0.028209024883486505
0.1322435760498047        0.1025140762329102       0.1197719345092774       0.024370824018280213
0.1322103576660156        0.1027350158691406       0.1198095016479492       0.026873415400257904
0.1311075592041016        0.1065315933227539       0.05111452102661133      0.008873287308955409
0.1311371765136719        0.1067320251464844       0.05108371353149414      0.009113491889500735
0.1309162292480469        0.106616943359375        0.0510406494140625       0.009759571009002791
0.1309332275390625        0.1065988082885742       0.05124471282958985      0.007031610380480402
0.1304479064941406        0.1068634414672852       0.05049169540405274      0.015539848220576583
0.1306159973144531        0.1069767913818359       0.05053652191162109      0.008812345863879035
0.13048291015625          0.1067535781860352       0.05057790756225586      0.013426811552830875
0.1357147216796875        0.1053757400512695       0.1226123809814453       0.0024295356052202025
0.1359015808105469        0.1052119598388672       0.1225735931396484       0.0024886099955704574
0.1357629089355469        0.1052468795776367       0.1224087677001953       0.0024635448979166284
0.1359109802246094        0.1053673095703125       0.1225475463867187       0.0025182019602757065
0.1310966949462891        0.1028950042724609       0.1229084625244141       0.004878751575355945
0.1316043395996094        0.1030686798095703       0.1219065551757813       0.01440255263975666
0.1314745483398438        0.1030631637573242       0.1216960906982422       0.01703868235803664
0.1316058654785156        0.1029540176391602       0.1216802062988281       0.02112924436965862
0.1282408599853516        0.10845849609375         0.05396695709228515      0.00753158451285612
0.1283175659179688        0.1082900314331055       0.05383512115478516      0.007964649753239687
0.1283704223632813        0.108479248046875        0.05385847854614258      0.009476446661204976
0.1283645782470703        0.1083564224243164       0.05398717498779297      0.007969550344405708
0.1309507598876953        0.1072458724975586       0.05106135559082031      0.009416564459571331
0.1306927185058594        0.1072495727539063       0.05096171569824219      0.007667178449528966
0.1307900085449219        0.1072899627685547       0.05112579727172852      0.011216060038984963
0.1307825317382812        0.1073785018920898       0.05103050231933594      0.010055275989865326
0.1281033477783203        0.1032721481323242       0.05569649505615235      0.027726979947649652
0.1281160278320312        0.1034934387207031       0.05573616409301758      0.03271248136988091
0.1282479095458984        0.1033871383666992       0.05552560043334961      0.026444747661907565
0.1279670333862305        0.1033115158081055       0.05550737380981446      0.029091325342077565
0.1291533050537109        0.1050428466796875       0.05154561614990234      0.0037057107737568664
0.1290849609375           0.1050943298339844       0.05142721557617188      0.0037926346708944546
0.1289806518554688        0.1052670822143555       0.0515709457397461       0.004130498914615084
0.1292250061035156        0.1051456604003906       0.05155873107910156      0.0032506781358022183
0.1324000854492187        0.102120002746582        0.120486083984375        0.03922251533139701
0.1321304321289062        0.1021299209594727       0.1203257293701172       0.033405837968832966
0.1323964385986328        0.1020923385620117       0.1202481918334961       0.03343359278681945
0.1322573699951172        0.1019858016967773       0.1203109436035156       0.034901041478685474
0.1345001220703125        0.1047890930175781       0.1219595947265625       0.002656093066902243
0.1346777801513672        0.1045828857421875       0.1219016723632813       0.002467456405515584
0.1344688110351563        0.1045793762207031       0.1220933532714844       0.00221425318861414
0.1344135589599609        0.1046343154907227       0.1218804931640625       0.002480133756463543
0.1282482452392578        0.1033474273681641       0.05569578933715821      0.026766017547962675
0.1307649841308594        0.1021356887817383       0.05271597290039062      0.014900490583256392
0.130738037109375         0.1023558349609375       0.05270296478271484      0.008757382055157841
0.130636703491211         0.1022633056640625       0.05250858688354492      0.008962704622329912
0.1305404052734375        0.1022957153320313       0.05275085830688477      0.009385034134377196
0.127987434387207         0.1034106597900391       0.05573611831665039      0.034755585608683325
0.1332588500976563        0.1067511672973633       0.1216515350341797       0.008392192273288461
0.1335084075927734        0.1066662368774414       0.1215509338378906       0.007893746175413765
0.1334615478515625        0.1068104095458984       0.1216011047363281       0.00794566220888169
0.1334486083984375        0.1065761871337891       0.1216865081787109       0.007909779115625125
0.1290541229248047        0.1066811828613281       0.05404209518432617      0.003728362746991603
0.1289066162109375        0.1066599197387695       0.05404707336425781      0.002633743560468058
0.1290664215087891        0.1067770385742187       0.05396013259887696      0.003930376786005182
0.130542724609375         0.1019220581054688       0.05241561508178711      0.007691972151068163
0.130557861328125         0.1021191864013672       0.05229407119750977      0.007751367961192066
0.1305948638916016        0.1019633560180664       0.05250679779052735      0.00788414616646379
0.1306855163574219        0.1020259628295898       0.05242048645019531      0.007296155150236633
0.1352499389648437        0.1014712066650391       0.1235089111328125       0.02813187613248338
0.1350389251708984        0.1014953384399414       0.1236560974121094       0.028372803114591894
0.1350667724609375        0.1013087844848633       0.1235948791503906       0.02785347460634035
0.1352499237060547        0.1014636459350586       0.1237544708251953       0.026653953687710615
0.1339320068359375        0.1018500442504883       0.12022900390625         0.033621494899967796
0.1336758575439453        0.1019084548950195       0.1201861190795898       0.03357841656711043
0.1338967742919922        0.101941032409668        0.1204129943847656       0.03584616711897636
0.1339095153808594        0.1020023193359375       0.1201761322021484       0.034339969176258575
0.1299972229003906        0.1017142639160156       0.0530115966796875       0.008581918765094426
0.1298893432617187        0.1016408309936523       0.05301968383789062      0.008729617357456433
0.1299745330810547        0.1017111663818359       0.05315818023681641      0.008529873039306069
0.1298399047851563        0.10183349609375         0.05299154663085938      0.009715910229730233
0.1315292358398437        0.1032331008911133       0.1213327178955078       0.030270154568751834
0.1314457397460937        0.1034194564819336       0.1212710571289062       0.023628432986915537
0.1314122619628906        0.1033606262207031       0.1213674011230469       0.021633625442444706
0.1315971832275391        0.1033525466918945       0.1214859771728516       0.023019034609134285
0.1303068237304688        0.1049858474731445       0.0522186279296875       0.002330844882763706
0.1306025848388672        0.1051142044067383       0.05211043930053711      0.0022558580612657354
0.1305423278808594        0.1049895629882813       0.05208828735351562      0.002215532190358822
0.1303927001953125        0.1052248229980469       0.0520188102722168       0.002269522952438838
0.1278103256225586        0.103520263671875        0.05555768203735352      0.02901843066719192
0.1286321258544922        0.1063412399291992       0.0507176513671875       0.0011375311221382453
0.1286530914306641        0.1061699447631836       0.05074395751953125      0.0017955993485398226
0.1287768859863281        0.1063160705566406       0.05075153350830078      0.0014065442851997258
0.1285832977294922        0.1062695388793945       0.05091262817382813      0.0026325797064306036
0.1289327850341797        0.1068471221923828       0.05397917175292969      0.004128471562992538
0.1331456298828125        0.1006517715454102       0.1213240661621094       0.02674788432273617
0.1332891235351563        0.1008067245483398       0.1215691986083984       0.02912808994822294
0.1333405456542969        0.1007674560546875       0.1212809295654297       0.02765218554969694
0.1330207824707031        0.100771598815918        0.1214344482421875       0.02928055635797653
0.1356079254150391        0.1036746215820313       0.1234354248046875       0.0030417120040722627
0.1354532470703125        0.1036529998779297       0.1236237335205078       0.00297538199863705
0.135474853515625         0.1034896087646484       0.1234812622070312       0.0024692562222586685
0.1356016235351563        0.1035764999389649       0.1235618591308594       0.0037142178217222698
0.1354621887207031        0.1037500457763672       0.1233266296386719       0.0026863646482851136
0.1330418853759766        0.1007944107055664       0.1216708068847656       0.029162895524796974
0.1331464233398438        0.1006520614624023       0.1215574951171875       0.028471897794977524
0.1274902954101562        0.1065974044799805       0.05096987915039063      0.005689837173140886
0.12760205078125          0.1066332626342773       0.05069903945922852      0.006337994060068917
0.127439208984375         0.1065962600708008       0.0508148078918457       0.005929721699501894
0.1275409240722656        0.1067252044677734       0.05077669525146485      0.006762974255368791
0.1349376831054687        0.1017263488769531       0.1214495697021484       0.03201177560937467
0.1350814971923828        0.101730842590332        0.1213084411621094       0.028840441919649188
0.1351701202392578        0.1017960357666016       0.1214611511230469       0.030042565512553705
0.135103759765625         0.1015940093994141       0.1214615020751953       0.030919928987434377
0.1284492034912109        0.1024308090209961       0.05306924438476562      0.017070887811723705
0.1282987060546875        0.1024437103271484       0.05280325317382813      0.016748445143845655
0.1282862701416016        0.1023351898193359       0.05291261672973633      0.01668806740443739
0.1295109558105469        0.1070378265380859       0.05384613037109375      0.007923857511647737
0.129662582397461         0.1069639739990234       0.05387124633789062      0.012508581759057393
0.1294380493164063        0.1068638916015625       0.05387004089355469      0.008411966765737636
0.1295955047607422        0.1067781448364258       0.0536904296875          0.00917795339447136
0.131867431640625         0.1039971694946289       0.1246059265136719       0.006466138290975018
0.1351768798828125        0.101672004699707        0.1216057434082031       0.03529660581851946
0.1288150939941406        0.1043996963500977       0.05543440246582031      0.023610800433323247
0.12887890625             0.1043012008666992       0.05537009048461914      0.024145174253780422
0.1287190856933594        0.104470947265625        0.05530162048339844      0.023560619146771173
0.1288493194580078        0.1044991149902344       0.05536668014526367      0.02418308840141012
0.1290163726806641        0.105906364440918        0.05419976043701172      0.0179764647957147
0.1289859313964844        0.1057406768798828       0.05410215759277344      0.017279594503386897
0.1290423736572266        0.1057314453125          0.05402352142333985      0.012811461790190047
0.1290446166992187        0.1057415008544922       0.05424707794189453      0.01827899977283717
0.1327950134277344        0.104427001953125        0.1220331573486328       0.01153488310639891
0.1326097564697266        0.1045428695678711       0.1220302124023438       0.012774991813448322
0.1328057403564453        0.1045765762329102       0.1219104309082031       0.01493749654319416
0.1328084259033203        0.104463981628418        0.1218243560791016       0.01629715927204592
0.1297176971435547        0.1057799987792969       0.05181532669067383      0.00271698324620107
0.1297118377685547        0.1056415863037109       0.05157422256469726      0.002977472898941321
0.1295308990478516        0.1056427536010742       0.05165539932250977      0.004044848061073308
0.129634033203125         0.1057609481811524       0.05161302947998047      0.0034427501553523773
0.1351670684814453        0.1012415466308594       0.1219278564453125       0.04194614100384111
0.1350936737060547        0.101061279296875        0.1219815063476563       0.03814607960312143
0.132514892578125         0.1043102722167969       0.1250615844726563       0.007333599300779223
0.1323828887939453        0.1044041976928711       0.1250480194091797       0.006685261320492139
0.1324829711914063        0.1044758453369141       0.1249840850830078       0.007138982170243333
0.1323843536376953        0.1042016220092774       0.1248940734863281       0.006360629078817349
0.1299810028076172        0.1065066986083984       0.04941341781616211      0.03064036867933961
0.1299661712646484        0.1063921890258789       0.04927048873901367      0.061328537439385156
0.1302073669433594        0.1063972320556641       0.04934709930419922      0.03225777436222173
0.1299019165039063        0.1064008407592773       0.04937883377075195      0.052206181947036065
0.1311474304199219        0.1028137359619141       0.04986022186279297      0.015343877668861482
0.1311805419921875        0.1028621673583984       0.04996900177001953      0.014274514575906967
0.1312046051025391        0.1029298782348633       0.04987098693847657      0.015028510664737139
0.1310576629638672        0.1029852905273437       0.04980323028564453      0.013845717023212472
0.1286916809082031        0.1045860061645508       0.05472653198242187      0.025197230043074198
0.1286317901611328        0.1048062133789062       0.05465436935424805      0.026193266442833017
0.1287352752685547        0.1046705017089844       0.05453654098510742      0.02636432354899081
0.1286180114746094        0.1046646575927734       0.05450390243530274      0.02602641286800966
0.1332132110595703        0.1033631820678711       0.1243339080810547       0.00430259932866323
0.1330731658935547        0.1032885360717773       0.1245691833496094       0.0039840140680108774
0.1331944580078125        0.1033040542602539       0.124543212890625        0.003955785570535347
0.1331717224121094        0.1035232009887695       0.1245040435791016       0.004468241892458656
0.1345449676513672        0.102252082824707        0.1229626770019531       0.02727633657786061
0.1343627624511719        0.1022350387573242       0.1228797607421875       0.030243139276538978
0.1344053649902344        0.1020370025634766       0.1230291595458984       0.03206528791823437
0.1343773498535156        0.1022301712036133       0.1230146942138672       0.021293362662754528
0.1328315124511719        0.1014295272827148       0.1206437911987305       0.03466424126094756
0.1327352600097656        0.1011492462158203       0.1208180770874023       0.03292040497670811
0.1327137756347656        0.1014755706787109       0.1209140853881836       0.03580114529077791
0.1325788116455078        0.1013066101074219       0.1208382339477539       0.03317551846685029
0.1289772796630859        0.1056147537231445       0.05406793975830079      0.010807958872254605
0.1288814849853516        0.1057117614746094       0.05402835845947266      0.012208653726437462
0.1290586242675781        0.1055841217041016       0.05394356918334961      0.008724532667739277
0.1290451965332031        0.1048186111450195       0.05160171890258789      0.0040555404049725935
0.1288554534912109        0.1048106231689453       0.05169036865234375      0.0041824358962219395
0.1289717102050781        0.1046907653808594       0.05163348388671875      0.0041119800311939705
0.1290332183837891        0.1046742248535156       0.05177521133422851      0.004434461133437344
0.1268230514526367        0.1039090881347656       0.05414481735229492      0.02456470549769479
0.1268346633911133        0.1041622543334961       0.05433377075195313      0.0240395819772838
0.12683544921875          0.1041469116210938       0.05404967498779297      0.02187720625369793
0.1267018737792969        0.1040280075073242       0.05423069381713867      0.02316358650823627
0.1328424987792969        0.103061897277832        0.1219952850341797       0.009933273039588245
0.1329811248779297        0.103277473449707        0.1220919952392578       0.007865515909121172
0.1327996673583984        0.1031499252319336       0.1222275848388672       0.007618420794732127
0.1329630584716797        0.1030481643676758       0.1220768890380859       0.008922720061549223
0.1261952056884766        0.1075475921630859       0.05279912948608399      0.010494721849760693
0.1264045562744141        0.1076316146850586       0.05302471923828125      0.010084511361574067
0.1262875823974609        0.1077210464477539       0.0528183822631836       0.01625877060114007
0.1262712097167969        0.1077011947631836       0.05296692276000977      0.011635128511505926
0.1312687683105469        0.1055008087158203       0.1208525085449219       0.014262087572508233
0.131277099609375         0.1053642578125          0.1207567596435547       0.015671557829345605
0.1312890319824219        0.1055045776367187       0.1206771850585937       0.015412238629098306
0.1314255981445313        0.1055180969238281       0.1208827743530273       0.014594750415097462
0.1268890838623047        0.1038343811035156       0.05425960540771484      0.02665518373218566
0.1267581176757812        0.103955207824707        0.05435113143920899      0.025168090689973138
0.1270329132080078        0.1039697113037109       0.05435089492797852      0.02711947894193562
0.1346558685302734        0.1020952835083008       0.1232921752929688       0.04046569144612845
0.1346204681396485        0.1020333023071289       0.1230441436767578       0.03404529196450929
0.1346307067871094        0.1018155899047852       0.1232198028564453       0.03407628368889922
0.1344768981933594        0.1020468826293945       0.1233044891357422       0.036363148288680106
0.1268266220092774        0.103868782043457        0.05447719192504883      0.02761080399127712
0.127019287109375         0.1039204559326172       0.05460004806518555      0.028941450510309497
0.1267405319213867        0.104049446105957        0.05445999526977539      0.026542780378393648
0.1305230102539063        0.1049203491210938       0.05337919616699219      0.0027500938321445892
0.1303276214599609        0.10510498046875         0.05343336868286133      0.0029059895135968654
0.1304242858886719        0.1049244384765625       0.05354093933105469      0.003123379277801399
0.130537109375            0.1050788421630859       0.05347134017944336      0.0027487362547836277
0.129223388671875         0.1065260925292969       0.05401569747924805      0.0033850619545707583
0.1292966461181641        0.1065859680175781       0.05386992645263672      0.007123564224607189
0.1293350524902344        0.1066105270385742       0.05400424194335938      0.0055672914427074725
0.1310918426513672        0.1040422821044922       0.04979772186279297      0.020184205895712525
0.1312494201660156        0.1038398895263672       0.04983991622924805      0.01822005982922768
0.1310900573730469        0.1037806625366211       0.04978009033203125      0.01750589405991231
0.1312518310546875        0.1039962768554688       0.04974629592895508      0.02096692658223027
0.1313098907470703        0.1030271224975586       0.1237677917480469       0.005499543992850525
0.1315631256103516        0.1031094970703125       0.1237437591552734       0.0056463413167679825
0.1313601684570312        0.1029078750610352       0.1236507415771484       0.005354585363016338
0.1313418121337891        0.1031806869506836       0.1236217956542969       0.005794805841189648
0.1350677642822266        0.1019219512939453       0.1228313751220703       0.03691211217956496
0.1350735473632813        0.1020569076538086       0.1230013427734375       0.03787314426945405
0.13525                   0.102                    0.123                    0.045400490106798704
0.128883056640625         0.1059012832641602       0.05407249069213867      0.016452277416358286
0.1317307434082031        0.1033457260131836       0.1197732315063477       0.023307034177408124
0.1318494873046875        0.1033134994506836       0.1196355895996094       0.023782901330120256
0.1317577667236328        0.1034345169067383       0.1196737442016602       0.02154587254796078
0.1319580078125           0.1034128494262695       0.1197377090454102       0.02366744115957032
0.1327554168701172        0.1046606216430664       0.1215427093505859       0.01625341067678921
0.1328434600830078        0.1047673950195313       0.121662841796875        0.018635870521468624
0.1328795776367188        0.1047554168701172       0.1215559844970703       0.01612058166025536
0.1327019958496094        0.1048315887451172       0.1215378570556641       0.016520829935530265
0.1285040588378906        0.1083619613647461       0.05340630340576172      0.007843448794595254
0.1287507629394531        0.1081769332885742       0.05352540588378906      0.008493595008357627
0.1286739654541016        0.1080372695922852       0.05339945602416992      0.007276445286967726
0.1288052825927734        0.1082785415649414       0.05343620300292969      0.009788754764927974
0.135507080078125         0.1058216018676758       0.1219767761230469       0.00277368597161676
0.1355944519042969        0.1059164276123047       0.1221709594726563       0.0023777288930451473
0.1355855255126953        0.1060017929077148       0.1219903411865234       0.0022457803587378465
0.1354411315917969        0.1059991912841797       0.1221028289794922       0.0024109270378561815
0.1341214904785156        0.1037387924194336       0.1219021606445313       0.003712545197133201
0.1343327331542969        0.1034003067016602       0.1219496002197266       0.003217878180958282
0.1343230895996094        0.1034773025512695       0.12174169921875         0.0026603258426945594
0.1344113006591797        0.1038305740356445       0.1219933624267578       0.0024939197520188385
0.1322663726806641        0.1051988220214844       0.1197518768310547       0.014701321721545696
0.1320822448730469        0.1054444885253906       0.1197932662963867       0.01680083152654806
0.1320462188720703        0.1053514022827148       0.1199775924682617       0.016378910519952574
0.1322941436767578        0.1054531326293945       0.1197906341552734       0.016778282146634887
0.1351500396728516        0.1020458221435547       0.1228766784667969       0.03924110340516185
0.1290876312255859        0.1055822982788086       0.05413203048706055      0.012511669310739767
0.1351110229492188        0.1052233276367188       0.12108154296875         0.005476507282045014
0.1352153015136719        0.1051975631713867       0.121000732421875        0.005937841310011354
0.1352152862548828        0.1053232192993164       0.1210010070800781       0.0068850536500697146
0.1354619140625           0.105150146484375        0.1211856231689453       0.005820470115515997
0.1312232360839844        0.1055407562255859       0.0493097152709961       0.024271848955307235
0.1310885620117188        0.1055211181640625       0.04935794448852539      0.025369434358386164
0.1312048034667969        0.1055684432983399       0.04913541793823242      0.024591691444452116
0.1312274017333984        0.1054240646362305       0.04923868560791016      0.02479445401887674
0.13146826171875          0.1053207244873047       0.1245970611572266       0.009010469274958435
0.1316209869384766        0.1051592025756836       0.1245897674560547       0.007802473354218615
0.1313704681396484        0.1052202606201172       0.1245426788330078       0.008120377317400302
0.1315759887695312        0.1053494491577149       0.1243815765380859       0.008437576971206819
0.1338267211914063        0.1013948059082031       0.1238466796875          0.027878541982376544
0.1339481353759766        0.1015602493286133       0.1236495971679688       0.030412247329150356
0.1339340362548828        0.101299072265625        0.1236964874267578       0.029275704543871933
0.1337914886474609        0.1013870010375977       0.1236396942138672       0.03041533105605314
0.1311961059570312        0.1027954406738281       0.1229063873291016       0.004798208979079247
0.1311425170898438        0.1027975463867188       0.1230399780273437       0.005763771535734111
0.1331580352783203        0.1042507095336914       0.1250420684814453       0.007093582438194258
0.1330634613037109        0.1044494094848633       0.12507666015625         0.007186799877088374
0.13321533203125          0.1044058380126953       0.1249070587158203       0.006423382607000109
0.132958740234375         0.1042646865844727       0.1249314727783203       0.006924477377274847
0.1332397308349609        0.1031972198486328       0.1211388854980469       0.05305603885343061
0.1334496459960937        0.1031453704833984       0.1211881408691406       0.0664206553502772
0.1333846435546875        0.1032734222412109       0.1209354629516602       0.04397251420317458
0.1333528442382813        0.1032966613769531       0.1211194000244141       0.04688848481425004
0.1309666900634766        0.104752326965332        0.1220579071044922       0.009275234635574229
0.1308525238037109        0.1048443908691406       0.1219636993408203       0.00858529553223582
0.1308793792724609        0.1050355529785156       0.1220524444580078       0.008458132315718236
0.1309047088623047        0.1049591979980469       0.1219277801513672       0.00860562354661336
0.1307677154541016        0.10483349609375         0.1220920562744141       0.007356977752841597
0.1313477783203125        0.1050462188720703       0.1245671691894531       0.007902423877510297
0.1343167724609375        0.1019404296875          0.1238928985595703       0.03490698173342169
0.13425                   0.102                    0.124                    0.04994084420684851
0.1340760192871094        0.1019510955810547       0.1239095153808594       0.027358712249842737
0.134195541381836         0.1018604125976563       0.1240481109619141       0.03706148396985805
0.1298183441162109        0.1047198867797852       0.05342984771728516      0.002671719943499112
0.1298931427001953        0.1046447601318359       0.05361585235595703      0.00274024844194366
0.1308011322021485        0.1049244384765625       0.04832178115844726      0.025796754795617226
0.1308871002197266        0.1048564453125          0.04856968688964844      0.026691711955031307
0.1306519317626953        0.1048932800292969       0.04847156524658203      0.025521943783739225
0.1308557891845703        0.1047799911499023       0.04836593627929688      0.026555016963616524
0.1311408538818359        0.1052214279174805       0.1243305511474609       0.008590858792581622
0.1312896118164062        0.1053453979492188       0.1244237060546875       0.008736247980589248
0.1302713470458984        0.1027097244262695       0.0535245246887207       0.015244499560808575
0.1302721099853516        0.1025847396850586       0.05363995361328125      0.01371200166121771
0.1300972595214844        0.1025284729003906       0.05358518981933594      0.013565523869267874
0.1303262786865234        0.1025470657348633       0.05340748977661133      0.016607102636158857
0.1349439239501953        0.1042357177734375       0.1210885620117187       0.0032842477227111692
0.130601806640625         0.1074003448486328       0.04995145034790039      0.015353666598152413
0.1304334411621094        0.1073276596069336       0.05005719757080078      0.013648633536349207
0.1306114501953125        0.1074950866699219       0.05005721282958984      0.010627045500077807
0.1304414215087891        0.1074991149902344       0.04992311096191406      0.027977543817985576
0.1305305786132812        0.1073545761108398       0.04987790298461914      0.017256332120352776
0.1293048248291016        0.1018230895996094       0.05166423034667969      0.010043484610275797
0.1291471710205078        0.1017717895507813       0.05144608688354492      0.00903694766186987
0.1293623046875           0.1018664474487305       0.05140952301025391      0.00899844918195586
0.1292637023925781        0.101667350769043        0.0514662971496582       0.00927352107700059
0.1266068267822266        0.1074070434570313       0.05459990692138672      0.010422619707132517
0.1265706939697266        0.1076579437255859       0.05459066390991211      0.010244978335153343
0.1263674468994141        0.1075710372924805       0.05460892868041992      0.009843457944768111
0.1264267730712891        0.1076273651123047       0.0547198486328125       0.009535893697013506
0.1279844741821289        0.1031280212402344       0.05350643920898437      0.028120187172567607
0.1280391387939453        0.1029556121826172       0.05345686721801758      0.023811508251149745
0.1279102935791016        0.1030563583374023       0.05357176971435547      0.02199334013531487
0.1278705596923828        0.1030790786743164       0.05341572952270508      0.01925746997361433
0.1354190979003906        0.1048430328369141       0.1214173889160156       0.004334997281202919
0.1353416137695312        0.1049173049926758       0.1210348815917969       0.009437128297305423
0.1355072326660156        0.1048208312988281       0.1211049194335937       0.008536689920873749
0.1352095336914063        0.1047127838134766       0.1212581176757812       0.004251043759267903
0.1354122467041016        0.1047120971679688       0.1210852661132813       0.00497953620902914
0.13552001953125          0.1046358108520508       0.1211932220458984       0.004515346609157298
0.1314395751953125        0.1051628570556641       0.1246528625488281       0.007385289367047822
0.1355779724121094        0.1048351135253906       0.1212315368652344       0.006603897611628754
0.1356557312011719        0.1048503189086914       0.1213708801269531       0.005343990441742065
0.1355961608886719        0.1047032852172852       0.1213113555908203       0.004331019141136087
0.1308060455322266        0.1051065139770508       0.048490234375           0.02700040352608054
0.1307519683837891        0.1050486907958984       0.04828417587280274      0.02566647634949807
0.1309286193847656        0.1049410858154297       0.04835771942138672      0.025474859502831865
0.1327777099609375        0.1029299163818359       0.1222888031005859       0.006871892903605759
0.1328147735595703        0.1027579116821289       0.12249169921875         0.005208110336819447
0.1327134857177734        0.1026844024658203       0.1222368774414063       0.006739368381627503
0.1328344573974609        0.1027359313964844       0.1222895202636719       0.006316655167160824
0.1307409057617188        0.1063121032714844       0.05263588333129883      0.001897598978008965
0.1305057983398437        0.1063874664306641       0.05247025680541993      0.002210279300598774
0.1307039794921875        0.1062078475952148       0.05250469589233399      0.0024064227221781086
0.1307156524658203        0.1061692657470703       0.05261673736572266      0.0024445667685100156
0.1352474822998047        0.1016867599487305       0.125814208984375        0.007947191405735021
0.1351268768310547        0.1016102905273438       0.1257779388427734       0.009633749471802334
0.1351559295654297        0.1017307891845703       0.1257061767578125       0.010157361280371754
0.1307126312255859        0.1063247604370117       0.05244417190551758      0.0020385428480963904
0.1309695739746094        0.1072073287963867       0.05042131423950195      0.00586674880986535
0.1310220184326172        0.1073633499145508       0.05060529327392578      0.0035638780566519448
0.1308350524902344        0.1071950759887695       0.05072212219238281      0.0063158265329286
0.1311759948730469        0.1072978515625          0.05060393142700195      0.0038891650601738815
0.1305274658203125        0.1061624908447266       0.05244049835205078      0.002576551258741559
0.1306907653808594        0.1060700836181641       0.05250057983398437      0.0027074261327959966
0.1306742706298828        0.1061400604248047       0.05238320922851562      0.00298865493838598
0.1284859771728516        0.1045067825317383       0.05374049758911133      0.0205714603785909
0.1284643096923828        0.1044113616943359       0.0534868278503418       0.02239122490245552
0.1285511932373047        0.1043845520019531       0.05367219543457032      0.025473162185406604
0.1282870483398438        0.104424934387207        0.05367781448364258      0.02014839758455731
0.1266614379882813        0.1076137542724609       0.05229134368896485      0.009822160940780082
0.1266022796630859        0.1076474304199219       0.0524476318359375       0.010101902380926849
0.1266708526611328        0.1074073944091797       0.05248956680297852      0.0076123070826353365
0.1268695449829102        0.1076391296386719       0.05242639923095703      0.008900224996844591
0.1342098236083984        0.1036091766357422       0.1229013824462891       0.003185318996302524
0.13435498046875          0.1036342391967773       0.1230610809326172       0.003003133285410899
0.1343459320068359        0.1034672317504883       0.1228904266357422       0.002577404433852385
0.1343534088134766        0.1037378082275391       0.1228751983642578       0.0026212561629104674
0.1276969528198242        0.1081321487426758       0.05483678436279297      0.009104127500031412
0.1277044219970703        0.1078650283813477       0.05470115661621094      0.009131663106679032
0.1275425033569336        0.1081076965332031       0.05467177200317383      0.009276880670098435
0.1278249206542969        0.1081250381469727       0.05472281646728516      0.00866340432278662
0.1311394500732422        0.1071431121826172       0.0512758674621582       0.010099492794997531
0.1307974853515625        0.1072014236450195       0.05122108840942383      0.010557611774394415
0.1309474945068359        0.1069486236572266       0.05119648361206055      0.008687200498836077
0.1308290252685547        0.1071252136230469       0.05140206527709961      0.010106026803983873
0.1294680328369141        0.1046079254150391       0.04958489990234375      0.01982642251854746
0.1292892608642578        0.1047891998291016       0.04963874816894531      0.01857642782175667
0.129297607421875         0.1046558837890625       0.04950946426391602      0.019854744779171873
0.129256591796875         0.1046283187866211       0.04963191986083985      0.018454309880441118
0.1299080352783203        0.1064695358276367       0.04985104370117188      0.03147653274584779
0.1299179534912109        0.106605583190918        0.04986745452880859      0.03539706810173676
0.1300522918701172        0.1064228591918945       0.04969361114501953      0.02836317387473688
0.1298359069824219        0.1064611663818359       0.04973490905761719      0.03388800035667795
0.1319860382080078        0.1031740036010742       0.1200540542602539       0.02644060721756392
0.1320321350097656        0.1031785507202148       0.1198027648925781       0.026615959965646606
0.1318044281005859        0.1030226516723633       0.1198684005737305       0.027164617174949862
0.1317095184326172        0.1031961059570313       0.1198928909301758       0.02569616896206508
0.13506640625             0.1015857696533203       0.1225659637451172       0.03473818493246995
0.1352500152587891        0.101636848449707        0.1223782806396484       0.03456259616674014
0.1352500152587891        0.1015350570678711       0.1225078887939453       0.032765167979406894
0.1351036224365234        0.1015363082885742       0.1223453216552734       0.03632497654026899
0.1320135498046875        0.1029424285888672       0.1196782073974609       0.0276651106778831
0.1319767150878906        0.1030765609741211       0.1196650314331055       0.028414470396519637
0.1319162139892578        0.1029939117431641       0.1197420883178711       0.027400362581960668
0.1321066589355469        0.1029250946044922       0.1197773132324219       0.02741105259882578
0.1352319946289063        0.1033081741333008       0.1218811187744141       0.002067634470031275
0.1349680938720703        0.1033344573974609       0.1218692016601563       0.0018821265697357649
0.1351381072998047        0.103299690246582        0.1216333923339844       0.0025357703236174966
0.1350564270019531        0.1031414642333984       0.1217503509521484       0.0029419492166982055
0.1288799133300781        0.1055222396850586       0.05398422241210937      0.008672199561475644
0.1289310150146484        0.1056556243896484       0.05388471984863281      0.009596562327675398
0.1311317596435547        0.1072771453857422       0.05130819702148438      0.010232900762411897
0.1308358459472656        0.1073131637573242       0.0512891845703125       0.01116542775485356
0.1265181274414063        0.1075849533081055       0.05421574783325196      0.010295039049876583
0.1262629013061523        0.1075431823730469       0.05416413497924805      0.010877648593886931
0.1262683868408203        0.107460578918457        0.05431536483764648      0.01106857819383663
0.1262941818237305        0.1075967712402344       0.05427685546875         0.011287147507906005
0.134544921875            0.1040019149780273       0.1211046295166016       0.0026114763059447267
0.1343352813720703        0.1041351852416992       0.1211694793701172       0.0024865461103171726
0.1344439239501953        0.1041253356933594       0.1210122833251953       0.0026573619317466646
0.1343983001708984        0.104029655456543        0.1210250396728516       0.0027832533637108395
0.1323107452392578        0.1075782165527344       0.1226054229736328       0.009781846053277312
0.1323092041015625        0.1074714736938477       0.1224141998291016       0.009928491054888015
0.1321818542480469        0.1075000534057617       0.1226496276855469       0.009267091734000761
0.1308722686767578        0.1072878494262695       0.05142914199829102      0.010270629845897349
0.1263215637207031        0.1052612838745117       0.05511861801147461      0.012636107875813369
0.1264338455200195        0.1054042205810547       0.05498613357543945      0.013289915516636252
0.1264581985473633        0.1051863479614258       0.05499715042114258      0.013543130310959387
0.1262947463989258        0.1052567977905274       0.05493949127197266      0.012208474229123294
0.13025                   0.102875                 0.053625                 0.014604031540268344
0.1300862884521485        0.1028804931640625       0.05362006759643555      0.013704191368966745
0.13025                   0.10275                  0.05375                  0.012736449241215536
0.1288819580078125        0.1060411224365234       0.05408417892456055      0.013201237984719352
0.1289873046875           0.1061508636474609       0.05423909759521484      0.01052417950518289
0.128880844116211         0.1061809692382813       0.05409587860107422      0.01006094008462413
0.1288633117675781        0.1060433197021484       0.05424446868896485      0.012101754905446075
0.1303465423583984        0.1072532043457031       0.05023814010620117      0.01207391819702757
0.1303170013427734        0.1071816101074219       0.05041218185424805      0.006141417262443794
0.1302834777832031        0.1070822601318359       0.05032085800170898      0.005992469861981621
0.1304121551513672        0.1070423965454102       0.05030777359008789      0.008782560280256415
0.131304931640625         0.1058752212524414       0.1240690307617188       0.00836818533373982
0.1314356079101563        0.1058183898925781       0.1239603576660156       0.008471150096072721
0.1312930755615234        0.1059676284790039       0.1239656066894531       0.008996804774330479
0.1314463195800781        0.1060658874511719       0.1239937286376953       0.008351192770088545
0.1330474700927734        0.1073257904052734       0.1221592254638672       0.008794035272760552
0.1330711059570313        0.1075630798339844       0.122140380859375        0.010126383035749299
0.1329597930908203        0.1074155426025391       0.1223701324462891       0.008627814713628956
0.1331999664306641        0.1074918899536133       0.1221998443603516       0.009369267776771849
0.1289608764648437        0.1049607849121094       0.05377163696289063      0.010589627100818379
0.1288029937744141        0.1048721771240234       0.05365941619873047      0.015536097037181227
0.128955078125            0.1050808258056641       0.05348965072631836      0.009632928540448695
0.1290198211669922        0.1047831420898438       0.05363922119140625      0.015114208977218112
0.1314279937744141        0.1058965911865234       0.1241767120361328       0.00910591694551475
0.1345422515869141        0.1040403671264648       0.1209753875732422       0.003070146192937636
0.1290042114257813        0.1058890838623047       0.05435243606567383      0.018366113182555186
0.1289459686279297        0.1058935546875          0.05421591567993164      0.01712186977519148
0.1297942962646484        0.1051423645019531       0.05018643188476563      0.031635946358879084
0.1299824371337891        0.1050685272216797       0.05013849258422852      0.027221224626598144
0.1299006958007813        0.1051710739135742       0.05026784896850586      0.028400894595342178
0.1318438873291016        0.1059785690307617       0.1202660446166992       0.015077394226953403
0.1320008850097656        0.1059496383666992       0.1203789978027344       0.015881877940039067
0.1320328063964844        0.1059984817504883       0.1202023086547852       0.016425514285769636
0.1319359893798828        0.1061170196533203       0.1203287506103516       0.0185363038768013
0.133158447265625         0.1074440078735352       0.1220374908447266       0.009363947219420535
0.1339644165039063        0.1028103637695312       0.1204879531860352       0.04434642446371954
0.1340031890869141        0.1029167785644531       0.1203315505981445       0.04687180109823806
0.1338946380615234        0.1030261535644531       0.1204789505004883       0.04592646766505877
0.1340920867919922        0.1029711990356445       0.1204056243896484       0.04396395626860427
0.13088134765625          0.1059591751098633       0.05028342819213867      0.029321013803116483
0.1311081848144531        0.1060014572143555       0.05030956268310547      0.027086226815738475
0.1309288024902344        0.1062568511962891       0.0503271484375          0.020894442840378998
0.1309703826904297        0.1059579010009766       0.05045200347900391      0.036239046689310654
0.1309658508300781        0.1048139114379883       0.04839325714111328      0.025644690724107827
0.1356232299804687        0.1034131011962891       0.1234193878173828       0.0044141543436156255
0.13575                   0.1035                   0.12325                  0.003375733560627168
0.1355567779541016        0.1035448608398438       0.1232965545654297       0.002881276246559352
0.1356334075927735        0.103533332824707        0.1234121856689453       0.003900191108790819
0.1303426513671875        0.105034797668457        0.04836230087280274      0.02372575720562272
0.1301908111572266        0.1051399917602539       0.04869034576416015      0.02531599359690192
0.1304916076660156        0.1051451034545898       0.0485935287475586       0.025935380961351853
0.1303373260498047        0.1052413177490234       0.04845886993408204      0.024396610898346348
0.13575                   0.1036356735229492       0.1231414947509766       0.002916423813682941
0.13575                   0.1037097549438477       0.1232930145263672       0.0029725758259894243
0.1295101318359375        0.1049674987792969       0.04981169128417969      0.020544107406990773
0.129375                  0.105125                 0.05                     0.019104679165918216
0.1295070648193359        0.1049098663330078       0.05006293869018555      0.018765622659084005
0.1295                    0.10525                  0.05                     0.026965953916107736
0.129259765625            0.1046873168945313       0.0530960693359375       0.008074693871352158
0.1294078674316406        0.1045892944335938       0.05300461959838867      0.007290066705871022
0.1292768249511719        0.1045361709594727       0.05299346160888672      0.008790569102836363
0.1293486938476563        0.1047015075683594       0.05289702224731446      0.006441292643233036
0.1330413970947266        0.1072496795654297       0.1219542388916016       0.008977468446290097
0.1332750854492188        0.1073538513183594       0.1220563354492187       0.008718756996295568
0.1331618347167969        0.1073580169677734       0.1218758087158203       0.009394815821697853
0.1255867614746094        0.105481559753418        0.05223689651489258      0.007573534149135742
0.1257920227050781        0.1054411926269531       0.05221390533447266      0.007190293676828715
0.1256472778320313        0.1053570327758789       0.05218568420410157      0.007468347209142398
0.1256632995605469        0.1055302047729492       0.05206325149536133      0.006906945698611314
0.1295701446533203        0.1040401153564453       0.05114564895629883      0.005865014628110507
0.1297075653076172        0.1039537506103516       0.05092476654052734      0.007960045301554456
0.1294537353515625        0.1040584259033203       0.05102153396606445      0.006404970886465589
0.1296404418945312        0.1041296157836914       0.05102363967895508      0.0066625143461141526
0.1300170440673828        0.1054323959350586       0.05027743911743164      0.028555244932687254
0.1300110321044922        0.1052296447753906       0.05032587051391602      0.028825674239511632
0.1299765625              0.1052959594726563       0.05009348297119141      0.03004857884685205
0.1302008666992188        0.1052567138671875       0.05016292953491211      0.02821785191490966
0.1291453552246094        0.1058188629150391       0.05407866668701172      0.016606796440679982
0.1289296875              0.1058327331542969       0.05394317626953125      0.013249807125656403
0.1289472503662109        0.1059892883300781       0.0539647216796875       0.016661075139597803
0.1333502197265625        0.1072158050537109       0.121912841796875        0.008101068155338197
0.1293739776611328        0.1051270294189453       0.05412630081176758      0.0032829682941252006
0.1291674957275391        0.1050295562744141       0.05407098007202148      0.004358488568700357
0.1291324310302734        0.1053141250610352       0.05391255569458008      0.00617578302055236
0.1293419647216797        0.104977165222168        0.05377216720581054      0.004799425878757869
0.1341839752197266        0.1065092468261719       0.1231190643310547       0.0070275390379206625
0.1341849670410156        0.1065506896972656       0.1229439849853516       0.007704059659322307
0.1341702270507812        0.1063179321289063       0.1230176391601562       0.007172695222722679
0.1340211181640625        0.1065786285400391       0.1229596252441406       0.0070072534772751245
0.1312113037109375        0.1032246704101562       0.1219155578613281       0.01114734449460495
0.1311786804199219        0.1035521926879883       0.1218726959228516       0.01110063805028801
0.1314336547851563        0.1033311233520508       0.1218212432861328       0.014282022078574505
0.1311638641357422        0.1033476943969727       0.1218006744384766       0.011937530642236554
0.13114990234375          0.1028936920166016       0.1227743835449219       0.004818013595584471
0.13575                   0.10361474609375         0.1233875427246094       0.004132147384449257
0.1310405883789063        0.1033647842407227       0.1219528503417969       0.008946152052818599
0.1310094146728516        0.1034877090454102       0.1218521575927734       0.009628192975243248
0.1312933654785156        0.1032190475463867       0.1218024291992188       0.01423657937466343
0.1279556045532227        0.1056869354248047       0.05597805786132812      0.02434628507801875
0.1277572708129883        0.1056714096069336       0.05608601379394532      0.02131318726629616
0.1278142166137695        0.1055233993530273       0.05593020629882813      0.0178548173873379
0.127905158996582         0.105545280456543        0.05609351348876953      0.015893444928373534
0.1344913635253906        0.1060458145141602       0.1216275482177734       0.0077802082056515134
0.1344950256347656        0.1059948654174805       0.1215203094482422       0.008159113192266068
0.1344054718017578        0.1059504013061523       0.1215751495361328       0.007012945665529211
0.1344622192382812        0.1061729431152344       0.1216013793945313       0.029234231022162254
0.1272536468505859        0.1066910400390625       0.05099684524536133      0.00638037051393039
0.1271270065307617        0.1065538024902344       0.05105598449707031      0.0061606169069573355
0.127308090209961         0.1065562286376953       0.05118307876586914      0.005954551901145257
0.1272030410766602        0.1067488479614258       0.05119155883789062      0.0061363603100206355
0.1344811096191406        0.1060864715576172       0.1214256896972656       0.036560944727241904
0.1280809020996094        0.1039263687133789       0.05204998779296875      0.005208817607949098
0.1281219177246094        0.1040184783935547       0.05191043090820312      0.005369905254316382
0.1280495300292969        0.1041349868774414       0.05200716400146484      0.005527929301995254
0.1282635345458984        0.1040438003540039       0.05204537963867188      0.005082771190167304
0.1265651931762695        0.1045975341796875       0.05473015594482422      0.021393394211642193
0.1267567520141601        0.1046142425537109       0.0544736557006836       0.019796554463236044
0.1267779846191406        0.1046980667114258       0.05478140258789062      0.01941643816878987
0.1266344223022461        0.1044608001708984       0.0546183853149414       0.02459255463763786
0.1346242523193359        0.1060018539428711       0.1216382904052734       0.00552986064234796
0.131234619140625         0.1063165054321289       0.04999422836303711      0.017585670862153072
0.1312156219482422        0.1062858276367187       0.04983556365966797      0.018576844480160278
0.1312308044433594        0.1061654205322266       0.0500013427734375       0.018833004551854646
0.1310900421142578        0.1063307952880859       0.04999640274047851      0.018730148994722105
0.1326004638671875        0.1068027801513672       0.1242096862792969       0.012318090020365342
0.1327505798339844        0.1067739486694336       0.1242846069335937       0.010484515804334207
0.1327332611083984        0.1068780136108398       0.124196533203125        0.010907450779932831
0.1312447967529297        0.1062011337280273       0.05015839385986328      0.017625771622376357
0.1313180694580078        0.1040016250610352       0.1210765380859375       0.01629961699461479
0.1311289520263672        0.1039900588989258       0.1211545715332031       0.013984701354327195
0.1313178558349609        0.1039389266967773       0.1212832489013672       0.015252459269117195
0.1311474761962891        0.10412353515625         0.1211288757324219       0.014786768340809575
0.1310572052001953        0.1060044555664063       0.05008822631835937      0.024035776690109863
0.1312459716796875        0.1060468597412109       0.05016835021972656      0.0218239347789792
0.1312435760498047        0.1050442657470703       0.04972740173339844      0.04680329361402426
0.1312406005859375        0.1051954116821289       0.04981108856201172      0.04422809356852141
0.131081787109375         0.1049520568847656       0.04985488510131836      0.0299231075308817
0.1312251434326172        0.1050133819580078       0.04990251922607422      0.03188161079531689
0.1312446136474609        0.1060409545898438       0.0500114631652832       0.019956958883016452
0.1307348937988281        0.1070817947387695       0.05115126037597657      0.008671027664759913
0.134008056640625         0.1034565811157227       0.1233051147460937       0.0029423945389179165
0.1342035369873047        0.1034857788085937       0.1232060699462891       0.0010837287553633987
0.1341675262451172        0.103478645324707        0.1233789825439453       0.001995397100737444
0.1340904846191406        0.1033412094116211       0.1232278442382813       0.002789191541475184
0.1332807922363281        0.1050934295654297       0.121027587890625        0.011213415854627694
0.1333979949951172        0.1051724395751953       0.1209665832519531       0.009458801406341212
0.1333791809082031        0.1050556488037109       0.1208524703979492       0.012089121637814879
0.133239013671875         0.1050792999267578       0.1208737258911133       0.013887548155419342
0.1334212036132812        0.1050693817138672       0.1211631164550781       0.007435022824901128
0.133493637084961         0.1050401153564453       0.1210075378417969       0.008365078463725445
0.1297992095947266        0.1063681182861328       0.05247333908081055      0.0033011213008151278
0.1298728637695312        0.1065999145507813       0.05220454406738281      0.003764569485311134
0.1300731658935547        0.1064791259765625       0.05217780303955078      0.003143827010139339
0.1297358551025391        0.1064972152709961       0.05219318389892579      0.0028566156980666573
0.1282106628417969        0.1084761810302734       0.0525938720703125       0.007431502462010921
0.1282707214355469        0.1086624145507813       0.05259477233886719      0.00837116365663047
0.1291933288574219        0.1014731140136719       0.05355037307739258      0.012603258578743932
0.1290155487060547        0.1014803161621094       0.05354130172729493      0.01365737830033887
0.1290194244384766        0.1016388549804687       0.05343012237548828      0.012727030075047972
0.1291400604248047        0.1013768157958984       0.05339031600952149      0.010082021769851898
0.1260565338134766        0.104712776184082        0.05399576187133789      0.011270121133372732
0.1260197448730469        0.1049269943237305       0.05383526229858399      0.010193670037545536
0.1259972457885742        0.1048546295166016       0.05404791259765625      0.010876237590730128
0.1262734909057617        0.104789192199707        0.05402663421630859      0.012882352078201124
0.1313268737792969        0.103087532043457        0.1228251037597656       0.005516590651495836
0.1311507415771484        0.1029688110351562       0.1226250305175781       0.005282693662519259
0.1339878234863281        0.1034570846557617       0.1236415405273437       0.0036270275749342097
0.1341701354980469        0.1034259033203125       0.1235139617919922       0.002444384985837972
0.1341029510498047        0.1033388595581055       0.1234227142333984       0.002814497270364336
0.1319259643554687        0.1058895492553711       0.1201630935668945       0.015739538390396938
0.1320790100097656        0.1057801284790039       0.1202347793579102       0.016197491697850504
0.1265483703613281        0.1043675994873047       0.05429252243041992      0.023464190003257265
0.1267698745727539        0.1043852081298828       0.05425915145874024      0.021293426717701288
0.1265693969726563        0.1044589538574219       0.05446806716918946      0.02270765567896654
0.1266417922973633        0.1043475952148438       0.0545073356628418       0.02451045490146192
0.1268238906860352        0.1043802642822266       0.0545001220703125       0.02282029350609829
0.1266574783325195        0.1042249908447266       0.05442503356933594      0.02417785310273655
0.1267324676513672        0.1041652603149414       0.05457109069824219      0.026493364420277575
0.1283005676269531        0.1042790145874024       0.05156416702270508      0.004114331409971816
0.1281543273925781        0.1043208389282227       0.05183620071411133      0.005160130644052579
0.1280895538330078        0.1044076995849609       0.05161792373657226      0.004967837200977146
0.1281790161132813        0.1042186050415039       0.05161011886596679      0.006529654080721094
0.1335824890136719        0.1042760238647461       0.1227521667480469       0.008879553749102832
0.1335262756347656        0.1044124145507812       0.1227593688964844       0.00963960609886916
0.1334599151611328        0.1043284301757813       0.1226155090332031       0.008895743105289913
0.13341650390625          0.1043063354492187       0.1228632507324219       0.007252324682529151
0.1283839874267578        0.1044320449829102       0.05178901672363281      0.004420669560661166
0.1286546630859375        0.1044011154174805       0.0516622543334961       0.0031430648949630478
0.1284758911132813        0.1043102493286133       0.05163030624389649      0.00311251328013583
0.1283800354003906        0.1045943374633789       0.05160813522338868      0.004329269502098215
0.1291695404052735        0.1075455703735352       0.05289344787597657      0.00587359742463093
0.1289757537841797        0.1075834274291992       0.05272903060913086      0.007691724755155936
0.1289685974121094        0.1075526123046875       0.05296001815795898      0.006020713640183626
0.1291820678710938        0.107697868347168        0.05287084197998047      0.007251250455656855
0.1332509002685547        0.105277458190918        0.1214424133300781       0.0100400878931404
0.1332325744628906        0.1050688934326172       0.1214408874511719       0.008629483707345082
0.1333623962402344        0.1052067947387695       0.1214150390625          0.0059482004671716805
0.1333223571777344        0.1051429748535156       0.1215125885009766       0.004426726783255157
0.1297131042480469        0.1015182723999023       0.05305384445190429      0.00890564467246581
0.1298289794921875        0.1015878601074219       0.05289195632934571      0.00918612747294077
0.1297339782714844        0.1015169219970703       0.0528277702331543       0.008984042353843851
0.1295357971191406        0.1016191635131836       0.05291520690917969      0.009747652210588586
0.127689697265625         0.1084946594238281       0.05288467025756836      0.007010414050536019
0.1276011428833008        0.1086566696166992       0.05271093368530273      0.007042593098544356
0.1276923446655273        0.1086728668212891       0.05284347152709961      0.006389179475537008
0.1277681198120117        0.1084894332885742       0.05265330123901367      0.00714482181875308
0.1310703582763672        0.1059619674682617       0.04949350357055664      0.02315369565429717
0.1312404937744141        0.1060287628173828       0.04954447174072266      0.02096642934882634
0.131219482421875         0.1059235153198242       0.04940287780761719      0.022173519173002962
0.1312060699462891        0.1060497817993164       0.04933054351806641      0.021806577843250442
0.1260734252929687        0.1070812225341797       0.05203627777099609      0.007324247344918378
0.1261796035766602        0.1068573989868164       0.05198062133789062      0.0072784673119725045
0.1260892715454102        0.1069830703735352       0.05185699462890625      0.007542038090567568
0.1261895217895508        0.1070877380371094       0.0519068717956543       0.006862146833159103
0.1288988952636719        0.1068261260986328       0.05117325210571289      0.0057027313736258195
0.1290787658691406        0.1070539169311523       0.05105984497070313      0.00591785095828412
0.1288549499511719        0.10712255859375         0.05117045974731445      0.006140519818162432
0.1291129455566406        0.1070170516967773       0.05129427719116211      0.006206530169084693
0.1293707275390625        0.1043800582885742       0.05025695037841797      0.018424995545185577
0.1292949523925781        0.1045146713256836       0.05026834869384766      0.02318883908728541
0.1293120727539062        0.1045798187255859       0.05017802810668946      0.025828855717519333
0.1292352752685547        0.1044379501342773       0.05020701599121094      0.02018670071028525
0.1277189178466797        0.1086668548583984       0.0527119026184082       0.006415418362116246
0.1277462005615234        0.1086602020263672       0.05256937408447266      0.007362480150885239
0.13575                   0.10375                  0.1235                   0.003364686082802714
0.1356627807617188        0.103939567565918        0.1235760650634766       0.0038691222680505913
0.1356145935058594        0.1038778228759766       0.1234468841552734       0.002502058917071317
0.1355739898681641        0.1037927169799805       0.1235733947753906       0.0015281550551435876
0.1306742095947266        0.1072095642089844       0.04999465560913086      0.013543120075178697
0.1305001983642578        0.1072115097045898       0.04972012710571289      0.017987348209540174
0.1303617858886719        0.107067741394043        0.04984920501708984      0.017388267258478033
0.1312006225585937        0.1072788314819336       0.05042764663696289      0.002708865424430273
0.1333462829589844        0.105014762878418        0.1213338623046875       0.008765286524418412
0.1327991943359375        0.1030122604370117       0.1242556610107422       0.004411585768686292
0.1327873077392578        0.1031107330322266       0.1241431884765625       0.0045909340874134745
0.1326548156738281        0.1029046173095703       0.1241465301513672       0.004777665897077146
0.1326290283203125        0.1030115280151367       0.1242626037597656       0.004687308018281558
0.1284616241455078        0.1018350601196289       0.05331549835205078      0.01425399718162923
0.1285581207275391        0.1017370910644531       0.05326436996459961      0.013702531321966827
0.1285059814453125        0.101788200378418        0.05316778564453125      0.013420384790868947
0.1286466064453125        0.1018648681640625       0.05330948638916016      0.01404665026633261
0.1347071990966797        0.1030626831054687       0.1255789031982422       0.0031549541449364714
0.1345678100585938        0.1030113372802734       0.1256091613769531       0.0031045610098475625
0.1347075653076172        0.1029407196044922       0.1255895690917969       0.004521545052273161
0.1260328521728516        0.1071200637817383       0.0523188591003418       0.007737173928984524
0.1261422729492188        0.1072315368652344       0.05226001739501953      0.008070235264532323
0.1261918029785156        0.1070235214233398       0.05217949295043946      0.007290935159376331
0.1260715866088867        0.1071452560424805       0.0521634635925293       0.007450598794339568
0.1287655944824219        0.1048570327758789       0.05346231079101563      0.012805741879971388
0.1285754547119141        0.1049672317504883       0.05368194961547852      0.02013172084643754
0.1287139739990234        0.1051221008300781       0.05357918548583984      0.012918103823409058
0.1285506744384766        0.1050021514892578       0.05339906311035156      0.010560732078042985
0.132822998046875         0.1032881546020508       0.1245922546386719       0.003985975813239435
0.1329534606933594        0.1032824401855469       0.1243292236328125       0.004346953630056226
0.1328876037597656        0.1034922256469727       0.1245376892089844       0.004471918978211287
0.1329815826416016        0.1032161483764648       0.1245098571777344       0.0040623265990789095
0.1302728729248047        0.1024597625732422       0.05375539016723633      0.011798269949239487
0.1300856475830078        0.1025452346801758       0.05385542678833008      0.011996654934616078
0.1312420654296875        0.1055331878662109       0.04950826644897461      0.0242883202187616
0.1312427520751953        0.10540185546875         0.04938456344604492      0.024928918637398947
0.1357770385742187        0.1055291061401367       0.1224197998046875       0.0021534510552974413
0.1356627960205078        0.1057077560424805       0.1225376739501953       0.0020640387525468185
0.1357740478515625        0.1057196426391602       0.1224709320068359       0.0018362751739566714
0.1356602783203125        0.1058227310180664       0.1223469543457031       0.0020188694906134157
0.1326436462402344        0.1031545715332031       0.1244222869873047       0.004362092480985209
0.1327108917236328        0.1030876083374023       0.1243568572998047       0.004394826215542189
0.1325541381835937        0.1031825866699219       0.1241374359130859       0.004840486557357461
0.1289923095703125        0.105428955078125        0.05340581893920898      0.008803422292886429
0.1289142456054687        0.1053426818847656       0.05327237701416015      0.009819973991505913
0.1288524932861328        0.1052769775390625       0.05347642135620118      0.013414156070686188
0.1288368225097656        0.1025839614868164       0.05080302047729492      0.009209243518042
0.1287975769042969        0.1027493438720703       0.05085565948486328      0.008525484861938113
0.128791259765625         0.1026577682495117       0.05098670196533203      0.008430020084796472
0.1289335021972656        0.1027321548461914       0.05100862503051758      0.00797710568324541
0.1309413452148437        0.102681396484375        0.05039110946655274      0.01076292770407758
0.1311041259765625        0.1026904373168945       0.05030006408691406      0.011901568207081556
0.1310437622070313        0.102560173034668        0.05027318572998047      0.011207750541614294
0.1308969573974609        0.1026365966796875       0.05020739364624024      0.011365141189801826
0.1308869018554688        0.1038088226318359       0.1232492828369141       0.0065071291307936445
0.1306271514892578        0.1038124389648438       0.1231961822509766       0.0066155465485925454
0.1307978820800781        0.1037245788574219       0.1230104064941406       0.006592877782232131
0.1307073669433594        0.1036589508056641       0.1232416534423828       0.006086666883630212
0.1340191497802734        0.104952751159668        0.1218875427246094       3.235301317778889E-4
0.1340780487060547        0.1050105361938477       0.1219900817871094       2.609307475813117E-4
0.1340957489013672        0.1048833236694336       0.12191259765625         2.542037917411826E-4
0.1341558074951172        0.1049770965576172       0.1218094482421875       4.3145798946627844E-4
0.1306526336669922        0.1036934814453125       0.1231233825683594       0.0060767445363738605
0.1307354278564453        0.1035439300537109       0.1230735321044922       0.006749761339159936
0.1348051910400391        0.1046248626708984       0.1213548431396484       0.0038503816857671205
0.1347303924560547        0.1044876708984375       0.1212881774902344       0.003579575554168882
0.1350117645263672        0.1044979858398438       0.1212171478271484       0.003640926254033114
0.1349252166748047        0.1045649337768555       0.1214765167236328       0.003216037351232263
0.1257161636352539        0.1054170761108398       0.05202064132690429      0.007130256133986244
0.1262651519775391        0.1066365966796875       0.05490968322753906      0.011638754841176381
0.126242790222168         0.1066399078369141       0.05474647521972657      0.011688991109224639
0.1263937377929688        0.1067546234130859       0.05482687377929688      0.01157012548825147
0.1263652114868164        0.1065185852050781       0.05479935836791992      0.011590731293599823
0.1344285583496094        0.1026055374145508       0.1208356094360352       0.05547872804301569
0.134498291015625         0.1025863494873047       0.1209240264892578       0.039995804287076234
0.1343372802734375        0.1024851684570312       0.1208417816162109       0.044273694484313106
0.1345                    0.1025                   0.12075                  0.04446092827366372
0.1340255889892578        0.1049136962890625       0.121708740234375        8.428961018964844E-4
0.1340127258300781        0.1050293273925781       0.1217994232177734       6.960987037312037E-4
0.1307505645751953        0.1042607345581055       0.05092373657226563      0.017478102678312613
0.1306352233886719        0.1042398681640625       0.05098031997680664      0.016390982023353796
0.1306838226318359        0.1041709976196289       0.05077001953125         0.016638664321226
0.1346025085449219        0.100787467956543        0.124342529296875        0.023875222723525154
0.134794677734375         0.1010264282226563       0.1242631072998047       0.025037752080635554
0.1345243225097656        0.101028564453125        0.1242953491210938       0.025575291851371165
0.1347384796142578        0.1008976745605469       0.1245162353515625       0.025211929437010196
0.1352590789794922        0.1045194473266602       0.1236906890869141       0.004386441773924735
0.1343231353759766        0.1044191436767578       0.1216157531738281       0.0019988953232457788
0.1344593658447266        0.1044085235595703       0.1218715667724609       0.0021832738950471834
0.1343300933837891        0.1044977493286133       0.121748779296875        0.0021110687037553745
0.1342080993652344        0.1043270874023438       0.1218983306884766       0.001965677875428698
0.1306930389404297        0.1047642822265625       0.05051763153076172      0.024989407948381597
0.1309017639160156        0.1049081573486328       0.0506214828491211       0.017533361113421513
0.1307923431396484        0.1048039016723633       0.05065119171142578      0.023735798046337405
0.1309108276367187        0.1047098236083984       0.050652099609375        0.024252848613509497
0.1344251251220703        0.1048445892333984       0.1226062469482422       0.0017029941509527566
0.1342217559814453        0.1047326049804688       0.1226421661376953       0.0017054489483658262
0.1343650512695312        0.1046514892578125       0.1227734527587891       0.0018716222160830766
0.1342253723144531        0.1048259429931641       0.1227495574951172       0.0015069895789555773
0.1350820007324219        0.1012915191650391       0.1246544494628906       0.02220525502509886
0.1351097564697266        0.1013208770751953       0.1244203338623047       0.023483066311300416
0.13525                   0.1014813690185547       0.1245077819824219       0.021925658466868555
0.1352498779296875        0.1013490219116211       0.1245113677978516       0.022217754304601454
0.1279697189331055        0.1075095291137695       0.05517426681518555      0.010820091478796649
0.1280504608154297        0.1074632949829102       0.05509812927246094      0.009229809208751395
0.1286441497802734        0.1056466674804687       0.05281429290771485      0.0051348723372280185
0.1285337219238281        0.1057461547851563       0.05266088104248047      0.008658438677461007
0.1287724914550781        0.1057176208496094       0.05266732788085938      0.005666736527060763
0.128514892578125         0.105558723449707        0.05254192733764648      0.006701614422573705
0.1305184173583984        0.1039130249023437       0.05108602142333984      0.01006454354796443
0.1305804595947266        0.1039712677001953       0.0512454833984375       0.009906135976490326
0.1293497467041016        0.1050393371582031       0.04960783386230469      0.016647932864946233
0.1293020629882813        0.1048957748413086       0.04968122482299805      0.017367836778032684
0.1295219116210937        0.1048815841674805       0.04955303955078125      0.020882490996190006
0.1351021881103516        0.1030999984741211       0.1222737579345703       0.0015326536118737326
0.1354261779785156        0.1031567993164063       0.1221161041259766       0.0018670323163274103
0.1352090148925781        0.1032780227661133       0.1223472747802734       0.001987601843226089
0.1352379913330078        0.1030080413818359       0.1224251098632813       0.0023121227863916716
0.1304038543701172        0.1043672790527344       0.05085987854003907      0.018604617072918873
0.1305616455078125        0.1043784790039062       0.0508739128112793       0.01902609358415365
0.1342050323486328        0.1049466247558594       0.12199951171875         2.4800051937665026E-4
0.1330117034912109        0.1013092193603516       0.1218718414306641       0.0332132810013175
0.1328297882080078        0.1014487915039062       0.1218876647949219       0.03406809707039411
0.1328335266113281        0.1012803726196289       0.12184765625            0.03341230411653479
0.1328916625976563        0.1013713150024414       0.122007568359375        0.032004990809226364
0.1328793029785156        0.1011716003417969       0.1219916076660156       0.024363900663634346
0.132958984375            0.1012912445068359       0.1221133117675781       0.029107527323730467
0.1270847091674805        0.1046172943115234       0.05127164840698242      0.005359863113265287
0.1269732818603516        0.1048058700561523       0.05122174072265625      0.0062257374514138285
0.1269527053833008        0.1046208724975586       0.05130585098266602      0.005562678570623053
0.1271362686157227        0.1047463760375977       0.05136681365966797      0.005573272735453323
0.127881965637207         0.1049056015014648       0.05095040512084961      0.004809442388240401
0.1279233169555664        0.1050048294067383       0.05089220809936523      0.004680834537070462
0.1277655639648438        0.1050074310302734       0.05089433670043945      0.004732588682576122
0.1351190032958984        0.1030974273681641       0.1224597320556641       0.0019676379405322176
0.1302684478759766        0.1069485778808594       0.05011722946166992      0.01198269490124122
0.1303799743652344        0.1068922882080078       0.05031662750244141      0.01546274735797227
0.1303426513671875        0.1067747497558594       0.05021482849121094      0.01787013947706639
0.130636474609375         0.1069581985473633       0.0501898422241211       0.012588507088670722
0.1270290756225586        0.1063855743408203       0.05611282730102539      0.011897341430835573
0.1268939819335937        0.1064607772827148       0.05603134155273438      0.010999651199242538
0.1270523834228516        0.1065171356201172       0.05605435562133789      0.010388455144289627
0.1269061965942383        0.1063783340454102       0.05586449050903321      0.012477733561569403
0.130853988647461         0.1064178085327148       0.05112043380737305      0.013069834433988091
0.1307616119384766        0.1065052032470703       0.05116030120849609      0.00807408503397473
0.1289466400146485        0.103087158203125        0.0525331039428711       0.013953977982329875
0.1289020233154297        0.103305305480957        0.05269209671020508      0.016901819659442197
0.1291434173583984        0.1033038024902344       0.05266883087158204      0.014873857372706214
0.1289447326660156        0.1033438720703125       0.05253631973266602      0.015499753646814284
0.128875                  0.103                    0.055375                 0.011122003667477807
0.1288221588134766        0.1028675918579102       0.05529277038574219      0.01509034225220236
0.1287415313720703        0.1028924865722656       0.05539610290527344      0.015288463280320594
0.1286723327636719        0.1031110763549805       0.05532175064086914      0.018668691917433745
0.1305469055175781        0.1037697219848633       0.1229037017822266       0.0064637277420300406
0.1306421813964844        0.1036306533813477       0.1229369049072266       0.006734231769810874
0.1306063079833985        0.10372314453125         0.1230238494873047       0.006244203010335407
0.1323930358886719        0.1057283706665039       0.1246438903808594       0.009568437964183173
0.1322419738769531        0.1056061859130859       0.1245064849853516       0.007708608392446229
0.1308746337890625        0.1021748123168945       0.05204257202148438      0.0063196536766803564
0.1308116302490235        0.1021060409545898       0.05196007919311524      0.0069465937418509965
0.1307956848144531        0.1020927886962891       0.0521351432800293       0.006724297197094632
0.1307874603271484        0.1023211059570313       0.05205327606201172      0.00687875547222829
0.1270136413574219        0.1040432281494141       0.05357948684692383      0.01875505868270961
0.1267906494140625        0.1039808120727539       0.05337449264526367      0.015281368418890107
0.1268618774414063        0.1039283599853516       0.05355608367919922      0.01834983374001569
0.1268353271484375        0.1041668548583984       0.0535617561340332       0.016802457494303473
0.1309364013671875        0.1036877136230469       0.05133398056030274      0.007078435124404456
0.1308355255126953        0.1037284393310547       0.05154514312744141      0.004950280126248193
0.1310169677734375        0.1037295150756836       0.05147994613647461      0.006157471905723488
0.1308840942382813        0.1038004150390625       0.05141743087768555      0.006622692605786938
0.1334941101074219        0.1016195449829102       0.1226376953125          0.047974847460903906
0.133609848022461         0.1016526412963867       0.1228486328125          0.04421903408475792
0.133739013671875         0.1015832443237305       0.1227015380859375       0.04178216866616812
0.1335787506103516        0.1018349304199219       0.1227286376953125       0.044656947075358444
0.1280534820556641        0.1062188568115234       0.05461396026611328      0.01670404850187005
0.1281084594726563        0.1063064041137695       0.05471786880493165      0.016416316442339547
0.1278435363769531        0.1063238754272461       0.05477978515625         0.014360662838278093
0.1281009368896484        0.1061792984008789       0.05475675582885742      0.01654058329256541
0.1289474334716797        0.1043985214233398       0.05477170562744141      0.023451831913644704
0.1290245361328125        0.1045723419189453       0.05455584716796875      0.022300602484851828
0.1290989685058594        0.1045527572631836       0.05472555541992188      0.0224663831334133
0.1291135864257812        0.1043054504394531       0.0545411605834961       0.02234974885357938
0.1301506500244141        0.1055147399902344       0.0545                   0.011876864342405747
0.13                      0.1055180282592773       0.0545                   0.006511787395114109
0.1300493774414063        0.1054887084960937       0.05439117050170898      0.01253733101341339
0.13                      0.1053739318847656       0.0545                   0.008255169883974529
0.1280036773681641        0.1062692718505859       0.0549799690246582       0.015133577262623795
0.1298394622802734        0.1017833023071289       0.0508523063659668       0.0084043140273035
0.1297645263671875        0.1018165283203125       0.05072255706787109      0.009651802743771067
0.1298368072509766        0.1020425796508789       0.05082931900024414      0.008652767977032141
0.1299699554443359        0.1018111801147461       0.05071735000610351      0.00892278486341414
0.130803466796875         0.1026223678588867       0.05216854858398438      0.00697871126431021
0.1308708038330078        0.1024317321777344       0.05242681121826172      0.00848925628186334
0.1307632446289063        0.1023202819824219       0.05229848861694336      0.008028744480376335
0.1309941864013672        0.1025121459960937       0.05224208450317383      0.008476662027193032
0.1307843322753906        0.1020894470214844       0.05231394577026367      0.0072905364189981324
0.1308943176269531        0.1021991348266602       0.05220217514038086      0.006398142128250118
0.1347569427490234        0.1023111953735352       0.1258127593994141       0.008873279986422981
0.1347198333740234        0.1023996810913086       0.1259833221435547       0.01059226349749415
0.1346519165039063        0.1022013931274414       0.1259697723388672       0.01079153349948118
0.1347824096679688        0.1022584457397461       0.1259961547851562       0.0059415810202483165
0.1309962615966797        0.1058421783447266       0.12269970703125         0.009854476660597335
0.1311393585205078        0.1057536315917969       0.1227176361083984       0.009468945798613262
0.1310597839355469        0.1060360870361328       0.1227448425292969       0.009640281290404897
0.1309723205566406        0.1058877334594727       0.1228673400878906       0.010902791506731516
0.1278653030395508        0.1062754058837891       0.05449211502075196      0.014391130714503868
0.1281038360595703        0.1064178161621094       0.05454901123046875      0.014165136292556802
0.1280088500976563        0.1062530899047852       0.05447577667236328      0.015164367377228868
0.1280199127197266        0.1063813018798828       0.05436454391479492      0.013582878804903484
0.1347578125              0.1010966186523437       0.125165771484375        0.022323519880792394
0.1346808471679687        0.1011223220825195       0.12507958984375         0.023711768309995995
0.1346553955078125        0.1011930618286133       0.1252197418212891       0.022695767895507504
0.1348016052246094        0.1012762145996094       0.1251445159912109       0.019761662132000087
0.1317824096679688        0.1068813781738281       0.1226043395996094       0.010698455101956456
0.1315583801269531        0.1070669708251953       0.1226005706787109       0.012085790034925012
0.131678955078125         0.1071243133544922       0.122681396484375        0.01109419395387598
0.1317368469238281        0.1070872802734375       0.1224245452880859       0.01125476983031801
0.1340176239013672        0.106839111328125        0.1232329406738281       0.007178744765297787
0.1341749267578125        0.1066665649414063       0.1230786743164062       0.008081959572748735
0.1340232696533203        0.10690234375            0.1230274963378906       0.006262007018112093
0.1342039794921875        0.1068663864135742       0.123095458984375        0.007242601404578361
0.1323302001953125        0.1018456573486328       0.1209190826416016       0.04360528649072771
0.1325490264892578        0.1016615676879883       0.1209663467407227       0.03783230756154808
0.1323551177978516        0.1017431564331055       0.1210495147705078       0.03695062652327954
0.1323804168701172        0.1016220855712891       0.1208816528320313       0.03368901871642552
0.1301843109130859        0.1030652694702148       0.05362396240234375      0.014229613936521649
0.1301953735351563        0.1031757354736328       0.05345933151245117      0.012869027094880386
0.1300639343261719        0.103104248046875        0.05337306976318359      0.014454666387169784
0.1301183319091797        0.1032356109619141       0.05353322219848633      0.01627140314224556
0.1346636962890625        0.1020569000244141       0.1234105834960938       0.04206941674538108
0.1289062805175781        0.1029077911376953       0.05022705078125         0.008134747537325272
0.1290590515136719        0.1030106506347656       0.05019626998901367      0.009072257137171238
0.1289397583007812        0.1029018096923828       0.05003460693359375      0.009714254038645606
0.1288684387207031        0.1030322036743164       0.05007318115234375      0.010570852436359787
0.1258957366943359        0.1061402740478516       0.05379264450073242      0.008646187494556075
0.1257985916137695        0.1060648345947266       0.05403666687011719      0.008938799451289644
0.1260140609741211        0.1061306991577149       0.05402757644653321      0.009452378452497837
0.1257617263793945        0.1062085571289063       0.05393401336669922      0.008809141245135097
0.1328895721435547        0.1064163360595703       0.1243605346679688       0.008877316439794634
0.1328117980957031        0.1064331359863281       0.1245682525634766       0.008998559042988326
0.1327059020996094        0.1065255737304688       0.1244277801513672       0.010783222113367312
0.1326802368164063        0.1063828048706055       0.1244961395263672       0.009454074818113346
0.1349366302490234        0.1028037033081055       0.1258456420898438       0.005072335571190333
0.1348078002929688        0.1029770584106445       0.1257757568359375       0.005933662334908063
0.13495849609375          0.1029708709716797       0.1257599029541016       0.003889137471428811
0.1348211212158203        0.1028599548339844       0.1256879577636719       0.005621751123226415
0.1283075408935547        0.1054265747070312       0.05322507476806641      0.008480084668907366
0.1282869415283203        0.105509521484375        0.05308125686645508      0.010038020131809459
0.1284599761962891        0.1054259567260742       0.05308451843261719      0.008021299464289299
0.1282209167480469        0.1053737945556641       0.05300514602661133      0.008735521522314979
0.126497428894043         0.1045822601318359       0.05449213790893555      0.018838094331086623
0.126500617980957         0.104494255065918        0.05437277221679688      0.019956855519552542
0.1264075622558594        0.1045982055664063       0.05432724761962891      0.018222112191479397
0.1265891036987305        0.104582275390625        0.0542401351928711       0.01823387616206614
0.1265503158569336        0.1047964324951172       0.05439404296875         0.016360942476567556
0.1263547439575195        0.1047153930664062       0.05438029479980469      0.01621667655556542
0.1258490447998047        0.1059356002807617       0.05382882690429688      0.008867653003168165
0.1256522064208984        0.1061282806396484       0.05378840255737305      0.00812147471580959
0.1257461471557617        0.1060957717895508       0.0535964469909668       0.007931989919568493
0.1256440505981445        0.1059498748779297       0.05383071899414062      0.008291903878453726
0.1284731292724609        0.1082950210571289       0.05223992156982422      0.009587116090758848
0.1283919830322266        0.108361572265625        0.05250849151611328      0.007928353539124133
0.1284351196289062        0.1084365463256836       0.0523721923828125       0.008373010363322083
0.1282299957275391        0.1083167495727539       0.05238361740112304      0.008344941612454446
0.1264279022216797        0.1057711639404297       0.05094324111938477      0.006026101098917066
0.1266418075561523        0.1056215744018555       0.05106718826293945      0.005408003190082107
0.1264032974243164        0.1055947265625          0.05118380355834961      0.005824033972092422
0.1264616394042969        0.105571907043457        0.05095786285400391      0.004943401191300256
0.1341346740722656        0.1041135101318359       0.1224978637695313       0.0036654654657851905
0.1343264312744141        0.1042571258544922       0.1225510559082031       0.002510234422335248
0.1341557312011719        0.1042297058105469       0.1224249572753906       0.00306975689222122
0.1341868896484375        0.1042095413208008       0.1226107482910156       0.0031053141203509628
0.1291252746582031        0.1055876159667969       0.0531810417175293       0.006995208465159353
0.1291268157958984        0.1056341247558594       0.05301779937744141      0.005941702943503769
0.1293109130859375        0.1057183532714844       0.05312556457519532      0.004979395883732216
0.1293739166259766        0.1055119857788086       0.05309331512451172      0.004835245707552267
0.1263796081542969        0.1058734130859375       0.05120764923095703      0.0061312179189726
0.1262936172485352        0.1057562637329102       0.05103892898559571      0.006193097298427347
0.1264511871337891        0.10597900390625         0.05094173049926758      0.006287393424018581
0.126283561706543         0.1058942413330078       0.05101530456542969      0.005963858198883014
0.1349046478271484        0.1029410858154297       0.1258864898681641       0.00461545186387806
0.1310505676269531        0.1061558532714844       0.05056920623779297      0.0179604134357626
0.1308555450439453        0.1061294174194336       0.05051618576049804      0.024500945187052356
0.1311950225830078        0.1055328369140625       0.04899285507202149      0.02548345020686723
0.1310381927490235        0.1055438842773437       0.04912813568115235      0.02601352696010315
0.1311856384277344        0.1056713180541992       0.04900744247436523      0.02516280291747535
0.1309694366455078        0.1055759887695313       0.04886771011352539      0.028185427233312303
0.1337397918701172        0.1027028350830078       0.119993537902832        0.038023872761217374
0.1334822082519531        0.1026563491821289       0.1199981002807617       0.03524574719373074
0.1336563110351563        0.1028591766357422       0.120222541809082        0.039371659751788746
0.1336745300292969        0.1027910690307617       0.1199246139526367       0.03631238463419845
0.1350547485351563        0.1029384994506836       0.1258759460449219       0.0035889282386713274
0.1303738098144531        0.1073592071533203       0.04994112777709961      0.01776638746035097
0.1295199584960937        0.1063048858642578       0.0537691764831543       0.009613552659102768
0.1295872344970703        0.1062852478027344       0.05360779571533203      0.007727371901299052
0.1294120330810547        0.1063763961791992       0.05363232803344727      0.010662956758277818
0.1296017913818359        0.1064776306152344       0.05360480880737305      0.009477945811625558
0.1351999969482422        0.1030149993896484       0.1229600372314453       0.002682176514941995
0.1350948028564453        0.1031357116699219       0.1228639068603516       0.0029382430945493893
0.1353568878173828        0.1031497344970703       0.1227993774414062       0.0030524823476652772
0.1351685791015625        0.103035026550293        0.1227797241210938       0.0022618499515876796
0.1350968627929688        0.1032566375732422       0.1231010894775391       0.0027176062781466147
0.135151123046875         0.1033455810546875       0.1228868255615234       0.002556328786171438
0.1258222961425781        0.1045546417236328       0.05350534439086914      0.007586602210828108
0.1258755950927734        0.1046583404541016       0.05370374298095703      0.008320096423733893
0.1257757797241211        0.1046844482421875       0.05358932113647461      0.008534260748277416
0.1284756774902344        0.1024637298583984       0.05488164138793945      0.02134463689587237
0.1284823760986328        0.1024013366699219       0.05506846618652344      0.025153545193009687
0.1285248413085938        0.1023432006835937       0.0549427490234375       0.019466375982140537
0.1285802459716797        0.1024748916625977       0.05507701873779297      0.020203244491860943
0.1282961120605469        0.1075000228881836       0.05114286041259766      0.005761129960031556
0.1281756286621094        0.1075544204711914       0.05116450119018555      0.0060626022817757185
0.1282109832763672        0.1074799423217773       0.05137051010131836      0.007009536983131972
0.1283005981445313        0.1075798721313477       0.05128732299804688      0.007498041391070932
0.1351845092773437        0.1039460525512695       0.1210526123046875       0.001883900421944002
0.1352612609863281        0.1041436386108398       0.1210493621826172       0.0024049336943604074
0.13508154296875          0.1039458084106445       0.1212384796142578       0.0021808007040486988
0.1353142242431641        0.103958251953125        0.1211082305908203       0.0016954610091088635
0.1288593292236328        0.107411735534668        0.05178383636474609      0.008409597198204626
0.1288456573486328        0.1072300033569336       0.05146325302124023      0.007342350267118043
0.1289541931152344        0.1074725723266602       0.05157712936401367      0.008645225905526702
0.129017822265625         0.1073560791015625       0.05160619735717774      0.008423989973138916
0.1346913146972656        0.100950325012207        0.1246113128662109       0.029462028322443976
0.1347902069091797        0.1011716537475586       0.1246899871826172       0.024255958957865663
0.1345787200927734        0.1009885635375977       0.1246888122558594       0.028504943331967698
0.1347913665771484        0.1009635238647461       0.1247289886474609       0.026462383386662677
0.1295095825195313        0.1064907150268555       0.05378711318969727      0.017695581116330347
0.1254643859863281        0.1052753372192383       0.05361674880981446      0.007047435082421679
0.1257012176513672        0.1053797225952148       0.05362540054321289      0.00828125294246977
0.1255552444458008        0.1051651077270508       0.05370077896118164      0.007978794359167561
0.1310842437744141        0.1038066635131836       0.04943318939208984      0.01926785333181361
0.13124853515625          0.1039306030273437       0.04943130874633789      0.021831031692673034
0.1312496490478516        0.1038042373657227       0.04955461883544922      0.01972035035971762
0.1312470092773438        0.1037864379882813       0.04941202163696289      0.020059152491597614
0.1298390808105469        0.103735595703125        0.05137919235229492      0.003488928611376643
0.1300247955322266        0.1037953262329102       0.05158397674560547      0.0017731858669109125
0.1299323883056641        0.1038792037963867       0.05144747543334961      0.0033819605138046315
0.1298675384521484        0.1037956924438477       0.05158549118041993      0.001142656388017592
0.1307276458740234        0.1034601058959961       0.05161285781860352      0.004111367599089706
0.1308295440673828        0.1036108856201172       0.05167269897460938      0.004378157235232719
0.1306571197509766        0.1037231063842773       0.05159387969970703      0.004177288432092545
0.1256276168823242        0.1060658111572266       0.05215288925170899      0.007155919872015286
0.1255633316040039        0.1060230865478516       0.0522619743347168       0.006612530911652422
0.1257901000976563        0.1061435699462891       0.05223327255249024      0.007176095770886786
0.12560546875             0.1061881484985352       0.05229365158081055      0.007061253012708558
0.1349107360839844        0.1004229049682617       0.1222872161865234       0.019244038304673916
0.1347563781738281        0.1006061935424805       0.1222032012939453       0.02655404068520564
0.1350307922363281        0.1006060562133789       0.122399169921875        0.032317668143076836
0.135038314819336         0.1005810241699219       0.1222076721191406       0.01777901143427157
0.1340521545410156        0.1032442092895508       0.1223698272705078       0.005592812131118553
0.1339432220458985        0.1031773071289063       0.1222544403076172       0.004772631400633409
0.1339698028564453        0.1033931198120117       0.1222334136962891       0.004665517517160893
0.1340201110839844        0.1032379837036133       0.1221677551269531       0.006519483455857728
0.1294376220703125        0.1065077590942383       0.05347632598876953      0.010441203684883812
0.1293200988769531        0.1067075958251953       0.05343959045410156      0.011212977920675948
0.1261443176269531        0.1044992980957031       0.05220432281494141      0.0055018076117089075
0.1260376281738281        0.1045289459228516       0.05234701919555664      0.005489730764135164
0.126220832824707         0.1045954895019531       0.05249831008911133      0.0064813671727739506
0.1299687957763672        0.1057650756835938       0.04989386749267578      0.03470208610975578
0.1297537536621094        0.1056053161621094       0.04985712051391602      0.04167858284654918
0.1297550201416016        0.1056909103393555       0.04972722244262696      0.03777212702342993
0.1298808135986328        0.1055475540161133       0.0498746681213379       0.036559865809199545
0.1262468490600586        0.1043091735839844       0.05253486633300782      0.005388825597585743
0.1263875350952149        0.1042859802246094       0.05243135452270508      0.006264300000754081
0.1262125854492188        0.1044074630737305       0.05238918685913086      0.006026979680917787
0.1264922027587891        0.1044991607666016       0.05232563018798828      0.0063934907771394005
0.1259175720214844        0.1045598373413086       0.05252488708496094      0.006189641742656533
0.1259023132324219        0.1047040863037109       0.05237490081787109      0.00691271468246531
0.1263129272460937        0.1044873046875          0.05192184066772461      0.005407765637924958
0.1264145050048828        0.1045978164672852       0.05204072189331055      0.005950382422459531
0.1262509994506836        0.1044696578979492       0.05206162261962891      0.0055286737278962125
0.1264197082519531        0.1043616180419922       0.05205298614501953      0.0057408003643851764
0.129972900390625         0.1020647888183594       0.05381036376953125      0.012324621455479341
0.1300626220703125        0.1020080947875977       0.0536447525024414       0.012372546630151486
0.1299642791748047        0.1022331771850586       0.05360517883300781      0.01288752832796388
0.1301522064208984        0.1021576232910156       0.05373221206665039      0.015468487924692052
0.1287541809082031        0.1032613677978516       0.0509945068359375       0.006068823652142018
0.1289171752929688        0.1034310684204102       0.05088204574584961      0.005828557895762782
0.12875                   0.1035                   0.051                    0.005111426663763224
0.1289482879638672        0.1033380584716797       0.05104304504394531      0.005699700840339449
0.1323533935546875        0.1066253204345703       0.1207789993286133       0.011928911100940544
0.1322841186523437        0.10684716796875         0.1207101669311523       0.01181315699055981
0.1321336669921875        0.1068254547119141       0.1207127151489258       0.011987677208307375
0.1322845458984375        0.1068807144165039       0.121022705078125        0.01126221964426103
0.126000732421875         0.1051447143554688       0.05201451873779297      0.006947004676809864
0.1261180877685547        0.1052054748535156       0.05183266448974609      0.006899558499687334
0.1259552307128906        0.105127685546875        0.05179486846923828      0.007152516854665265
0.1258974761962891        0.1052462768554688       0.05181547546386719      0.007233202355722002
0.1302235412597656        0.1060275421142578       0.05020417785644531      0.03189967210017192
0.1302235107421875        0.1059364700317383       0.04994240188598633      0.030579757180569773
0.1304440765380859        0.1059056167602539       0.05011062240600586      0.029967040733002936
0.1302255249023438        0.1058544998168945       0.05024317932128906      0.03421735108940355
0.1349420776367188        0.1008120727539062       0.1238815307617187       0.02334342261475154
0.1348553314208984        0.1005914916992188       0.1239603271484375       0.016030440095900877
0.134809814453125         0.1006810989379883       0.1240823211669922       0.020940167833632197
0.1347108306884766        0.1005919189453125       0.1239776000976563       0.02088205699118551
0.133618896484375         0.1037977066040039       0.1244046173095703       0.004734867352777087
0.1334550018310547        0.1035439682006836       0.1243493194580078       0.004455764129204191
0.1337349090576172        0.1035444793701172       0.1244539184570313       0.004188074658613889
0.1335642700195313        0.1035557861328125       0.1245881195068359       0.00446865797567661
0.1321638641357422        0.1069835433959961       0.1208370742797852       0.011993449424728877
0.1291132965087891        0.1059261779785156       0.05101712036132813      0.003740214434071631
0.1289659423828125        0.1059332733154297       0.05092890167236328      0.0033490166438890634
0.1289137115478516        0.1060593414306641       0.05109800338745117      0.0034897726537191677
0.1289160308837891        0.1060410995483398       0.05086989974975586      0.002778473473305113
0.1290490112304687        0.1060311737060547       0.05095049667358399      0.003335401417612863
0.1290106964111328        0.1061463851928711       0.05089464950561524      0.0027826333259040473
0.1335536956787109        0.1032865600585938       0.1197134628295898       0.03009019996515366
0.1335648651123047        0.1033985061645508       0.1196517333984375       0.024233855011648306
0.1334895935058594        0.1034760818481445       0.1198613510131836       0.02648729610883832
0.1336342620849609        0.1033819732666016       0.1198271102905274       0.03226864065411335
0.1335123443603516        0.101138053894043        0.120378776550293        0.03375519925737932
0.1333255462646484        0.1011716232299805       0.1203181915283203       0.031687361486933956
0.1332852325439453        0.1012104949951172       0.1205619964599609       0.03200150754787606
0.1334401550292969        0.1014182510375977       0.1203935699462891       0.031816257944614144
0.1314540405273437        0.1032575302124023       0.1204567565917969       0.02441681852131075
0.1314059295654297        0.1034380416870117       0.1204856414794922       0.024163769850957032
0.1313807678222656        0.10330517578125         0.1205857162475586       0.023634271101220843
0.131593994140625         0.1033807220458984       0.1207012786865234       0.025230328853505714
0.1329443969726563        0.104525634765625        0.1211113739013672       0.02454234100320236
0.1329053649902344        0.1045118103027344       0.121261962890625        0.02138416859786123
0.1328346862792969        0.1047500152587891       0.1211495971679687       0.01960879401467752
0.1326902923583984        0.1045594787597656       0.121112060546875        0.02252854249958613
0.1335495300292969        0.1027910690307617       0.1197996139526367       0.03446676418070075
0.1332536315917969        0.1028736572265625       0.1197696228027344       0.030942159246643657
0.1334187164306641        0.1026225509643555       0.1196819610595703       0.03047678817677914
0.13525                   0.101745475769043        0.1237521362304688       0.027546034974608707
0.1350979156494141        0.1016307601928711       0.1238264465332031       0.02735392313115833
0.1350921325683594        0.1016677474975586       0.1235898132324219       0.029413492562993398
0.13525                   0.1016182098388672       0.1236282043457031       0.0279673251188939
0.133625                  0.10325                  0.119875                 0.039971128851379545
0.1336875                 0.103375                 0.1199375                0.038487493461884285
0.1325800933837891        0.1018525695800781       0.1213865509033203       0.047932732448260504
0.1328079071044922        0.1019471130371094       0.1213886871337891       0.04820349836594933
0.1326754608154297        0.1018465576171875       0.1215008087158203       0.05365067488539126
0.1327510223388672        0.1017436676025391       0.1213498077392578       0.04451769696808489
0.1326588287353516        0.1074551467895508       0.1228767700195312       0.009370759848418151
0.1326656494140625        0.1076390380859375       0.12269189453125         0.008319794350103804
0.1327966766357422        0.10762890625            0.1227687072753906       0.008007957964903419
0.1327282257080078        0.1074629364013672       0.1225979766845703       0.008618801014152083
0.1331530151367188        0.1020451202392578       0.1199437484741211       0.0338107986192808
0.1330083770751953        0.101779167175293        0.1198237915039062       0.04402612908173845
0.1332288665771484        0.1018550720214844       0.1198340148925781       0.04142021973240152
0.1331478576660156        0.1017711181640625       0.1200297546386719       0.03637141994882142
0.1285914764404297        0.1072795104980469       0.05421117782592774      0.005500694443424403
0.1284461212158203        0.1073032073974609       0.05434521102905274      0.005837593349888454
0.1285313568115234        0.1072096481323242       0.05434450149536133      0.006806923372345818
0.1286583557128906        0.1073478240966797       0.05435575103759765      0.009741708117991354
0.1289842529296875        0.1023801116943359       0.05057921981811524      0.009464272928399135
0.1290467376708984        0.1025063171386719       0.05077968978881836      0.008644291641571315
0.1291280670166016        0.1024935150146484       0.05055081176757813      0.00882618042121642
0.1288824157714844        0.1025091094970703       0.05062409591674805      0.010830126965457614
0.1334493560791016        0.1019309768676758       0.11984423828125         0.042187866952474624
0.1335899505615235        0.1019251556396484       0.1199391708374023       0.03535161360644969
0.1333768615722656        0.1018723526000977       0.1201352081298828       0.03498885938601801
0.1335015869140625        0.1017649536132813       0.1200307693481445       0.03209901771190918
0.1334774780273437        0.1017546997070313       0.1198784484863281       0.032992093982680895
0.1296066131591797        0.1069335784912109       0.05345745849609375      0.008351983587520146
0.1295378265380859        0.1071549987792969       0.05351385879516601      0.0068638283861254205
0.1295920715332031        0.1070863342285156       0.0536317367553711       0.0075128093492335775
0.1296621246337891        0.1071122665405273       0.05346808624267578      0.00797283057377952
0.1301123809814453        0.1070295486450195       0.05312583160400391      0.004870498201252867
0.1301453857421875        0.1067356262207031       0.05316454315185547      0.00422056271160503
0.1300507659912109        0.1068583679199219       0.05293010711669922      0.004628268048950231
0.1302488708496094        0.106947624206543        0.05306018829345703      0.0038690968848542257
0.1304509735107422        0.1053765869140625       0.04855082321166992      0.03137211356940049
0.130631591796875         0.1053281784057617       0.04866223907470704      0.028052207233347337
0.1306345520019531        0.1054303970336914       0.04850019836425781      0.029985609969750804
0.1305070495605469        0.1054822692871094       0.04858426666259766      0.030471340693303244
0.1353645629882813        0.103053955078125        0.1230332946777344       0.003970352817150789
0.1352003784179688        0.1031427307128906       0.1230774993896484       0.002358539089101005
0.1306786956787109        0.1039612884521484       0.1221296997070312       0.008921365441518036
0.1308259582519531        0.1041623229980469       0.1221031188964844       0.009156275558111111
0.1307063751220703        0.1040606536865234       0.1220339660644531       0.009005953207786974
0.1306206512451172        0.104082893371582        0.1221576995849609       0.008219801112425195
0.1280299377441406        0.1064854583740234       0.05062138366699219      0.004557400107064644
0.1282601470947266        0.106484992980957        0.05053073120117187      0.007584227951670392
0.1281443481445312        0.1066283111572266       0.05055735397338867      0.006864037900069136
0.1282679443359375        0.1065654067993164       0.0507813949584961       0.005152843935174877
0.1320272216796875        0.1066822357177734       0.1208551559448242       0.011833183933688577
0.130992431640625         0.1055985870361328       0.0485168685913086       0.03710930853191514
0.1308976440429687        0.1055096740722656       0.04836899948120117      0.023959768919788335
0.131                     0.105625                 0.048375                 0.0295632798856917
0.1309945678710938        0.1054627914428711       0.04842314147949219      0.025740137229969505
0.1286023101806641        0.1064899597167969       0.0508658447265625       0.004117358616144853
0.1288453674316406        0.1064899673461914       0.05072368621826172      0.005962420985900673
0.1286754455566406        0.1066294403076172       0.05071184158325195      0.00613568372431229
0.1289017181396484        0.106543098449707        0.05093623733520508      0.004088170329525397
0.1295339050292969        0.1060219192504883       0.0520499267578125       0.003130397662006585
0.1293240509033203        0.1061742858886719       0.05192393112182617      0.0055448632028750775
0.1294996032714844        0.1061702880859375       0.05195037841796875      0.006113658035338659
0.1295184783935547        0.1060736236572266       0.05185086441040039      0.005748771507219275
0.1278332977294922        0.1059905624389648       0.05348800277709961      0.014873603426188422
0.1276177444458008        0.1061353912353516       0.05356555938720703      0.012088619275015948
0.1278487167358398        0.1062266998291016       0.05356104278564453      0.012446779448726797
0.1278492660522461        0.1061479873657227       0.053406982421875        0.01288048012951307
0.1299036254882812        0.1061361083984375       0.05374041366577149      0.005185208812433499
0.1300742034912109        0.1059985885620117       0.05361069107055664      0.0036037871874179555
0.1298231964111328        0.1061743011474609       0.05357588577270508      0.005370189017214702
0.1300895233154297        0.1062224884033203       0.05373162078857422      0.004735150480858133
0.1282393493652344        0.1068047561645508       0.05094005584716797      0.0061288750377466875
0.1284250640869141        0.1070376129150391       0.05085581970214844      0.006960326399916994
0.1284855194091797        0.1067651596069336       0.05085394287109375      0.006296086257604675
0.1283775329589844        0.1069067535400391       0.05076537704467773      0.007749417417512136
0.1345220031738281        0.1015713806152344       0.1253252716064453       0.019259875515350734
0.1345606384277344        0.1016394348144531       0.1254552459716797       0.016558701470434478
0.1346355133056641        0.1014671783447266       0.1254083557128906       0.017434633061583917
0.1347388610839844        0.1017051544189453       0.1254011077880859       0.015504710588577884
0.1269451293945313        0.1055060653686523       0.05612128067016602      0.015879093247848086
0.1269527893066406        0.1056527786254883       0.05610854339599609      0.016053732641902116
0.1271565246582031        0.1055279541015625       0.0560221176147461       0.016576788388020517
0.1351858978271484        0.1031757507324219       0.121681640625           0.003391774040519999
0.1352841796875           0.1033039398193359       0.1215964202880859       0.002430006917024922
0.1301966094970703        0.1060147476196289       0.05375056838989258      0.003643308447313631
0.1301791839599609        0.1058848266601563       0.0537685546875          0.0035912494143194146
0.1300436706542969        0.1059618988037109       0.0538176040649414       0.003567714716916168
0.1281755676269531        0.106769905090332        0.05062556076049805      0.006930204860772293
0.1282310791015625        0.1069554824829102       0.05070795059204102      0.009294754191911376
0.1280719451904297        0.1069140853881836       0.05064551544189453      0.00798067237720921
0.1280123748779297        0.1067771530151367       0.05076444244384766      0.006527563975248736
0.1313745422363281        0.1066144638061523       0.1214465179443359       0.013352216662446155
0.1315955200195313        0.1065900421142578       0.12128759765625         0.01225471068438299
0.1314541931152344        0.1064022598266602       0.1214232330322266       0.012460078398811712
0.1313379974365234        0.1064707946777344       0.1212691955566406       0.01055781307534622
0.1289386901855469        0.1019692459106445       0.0541028938293457       0.01975034673284198
0.1288197174072266        0.1020973129272461       0.05398319244384766      0.01476716701159427
0.1290533752441406        0.1020990219116211       0.05405427169799805      0.015523959182364126
0.1288959045410156        0.1018888244628906       0.05401513671875         0.017428232866508134
0.1309014434814453        0.1056498260498047       0.04849756622314453      0.03452426939686934
0.1311129302978516        0.1054049606323242       0.0485394401550293       0.030794919085495354
0.1312487487792969        0.1052546997070312       0.04850459289550781      0.039895042676548934
0.1312486114501953        0.1053683013916016       0.04863741302490234      0.02886640083904346
0.1310739593505859        0.105133056640625        0.0486444206237793       0.028130902937392052
0.1292947540283203        0.1022712326049805       0.05422538757324219      0.015596980718491298
0.1292928771972656        0.102123779296875        0.05428837585449219      0.015745590904646185
0.1291814575195313        0.1020614242553711       0.05424396514892578      0.01573433769148745
0.1293236083984375        0.1020184555053711       0.05415412139892578      0.01651311338117324
0.1294219970703125        0.1020960693359375       0.05422083663940429      0.015716105330245346
0.1306782531738281        0.1040969467163086       0.04836100769042969      0.024034979404120995
0.1304897308349609        0.1040669631958008       0.04828294372558594      0.02207430272889544
0.1305113067626953        0.1040130310058594       0.0484810791015625       0.02150268177155416
0.1304908142089844        0.1042875442504883       0.0484667739868164       0.02304166537981379
0.1319939880371094        0.1069873123168945       0.120927864074707        0.011007577066661464
0.1309245910644531        0.1054220199584961       0.04862420654296875      0.029230754379355958
0.1306149444580078        0.1055876083374023       0.04859100723266602      0.02954732740980517
0.1313191833496094        0.1027718276977539       0.1232990875244141       0.005614152545852994
0.1314201049804687        0.1027217636108398       0.1233820190429687       0.0051448131438505944
0.1314035797119141        0.1029018707275391       0.1232116241455078       0.005345383633866133
0.1313254852294922        0.1028512878417969       0.1234760589599609       0.005284421121737688
0.1314810028076172        0.1039985275268555       0.1201987838745117       0.018888678649111337
0.1313346252441406        0.1038314590454102       0.1202841949462891       0.019997922937977215
0.1312985992431641        0.1039697265625          0.1203711700439453       0.01775449089259583
0.1313289947509766        0.1039461364746094       0.1201621704101563       0.018455274647855877
0.1313089294433594        0.1040722045898438       0.1202556610107422       0.017593847568732376
0.1320050811767578        0.106888313293457        0.1208085632324219       0.011361191232300411
0.1323766784667969        0.1023556823730469       0.1234075317382813       0.005463822129832857
0.1323042297363281        0.1025213394165039       0.1232990875244141       0.004193371564649295
0.13242431640625          0.1023546829223633       0.1232809295654297       0.003920851660494891
0.1322520599365234        0.1023596343994141       0.1233019714355469       0.003874547985734552
0.134899169921875         0.1013712463378906       0.1212393188476562       0.026131768210461773
0.1347548065185547        0.1012331924438477       0.1214201965332031       0.02858781335724613
0.1346708984375           0.1014604263305664       0.1212867126464844       0.030985960284816597
0.1347905883789063        0.1013032608032227       0.1211502380371094       0.02821638689163161
0.1325719146728516        0.102351936340332        0.1229028778076172       0.0037409453347437226
0.1325195617675781        0.1023526763916016       0.1230277252197266       0.0032074055817454283
0.1326669464111328        0.1023629531860352       0.123025634765625        0.003276943571267391
0.1278877105712891        0.1062102279663086       0.05040453720092773      0.002670083442710714
0.127965446472168         0.1061748504638672       0.05028577041625976      0.003616968885634718
0.1280000610351563        0.1062409362792969       0.05041269683837891      0.0014742645029624786
0.1279994506835938        0.1061155776977539       0.05040870666503906      0.0024820611614109127
0.1322335205078125        0.1026567916870117       0.1238555908203125       0.005228366978988477
0.1322437286376953        0.1026766052246094       0.1235466461181641       0.004837730616978057
0.1323469390869141        0.1025423126220703       0.1237203216552734       0.005007846469992107
0.1322211151123047        0.1025463790893555       0.1237198944091797       0.005111854840888839
0.1349607391357422        0.1037448806762695       0.1230973358154297       0.002092924816177297
0.1348866271972656        0.1036132888793945       0.1232218475341797       0.0023632953573757883
0.1351147766113281        0.1037321929931641       0.1232987365722656       0.002613984528103183
0.1279813690185547        0.1063201904296875       0.05034328079223633      0.001340369859920238
0.131250244140625         0.102980110168457        0.1235889587402344       0.005520367338284196
0.1311752166748047        0.1029855575561524       0.1234288177490234       0.005329811919462169
0.1313314361572266        0.1030984878540039       0.1233713073730469       0.005581094360219043
0.1299294891357422        0.1062045974731445       0.04979693222045899      0.03639983883127184
0.1298312072753906        0.1063529510498047       0.04980627822875976      0.04044533625928026
0.1299454803466797        0.1062988891601563       0.04991104888916015      0.03288184165708182
0.1317711029052734        0.1050914764404297       0.1247975006103516       0.006529047775341917
0.1318718872070312        0.1050627899169922       0.1249647827148438       0.00672357791775332
0.1318877105712891        0.1052106018066406       0.12487939453125         0.004820805467556925
0.1317586517333984        0.1051892242431641       0.1248809661865234       0.009575904682214852
0.1303273010253906        0.1018918151855469       0.05304518508911133      0.010738092072883672
0.1303982849121094        0.1018545455932617       0.05290253067016602      0.009676162177464701
0.1302343292236328        0.1018153533935547       0.05300951766967774      0.010025205052972047
0.1301451110839844        0.1019568328857422       0.0529937629699707       0.009938584609614925
0.1310863800048828        0.1024548110961914       0.05182907104492188      0.005575595989735998
0.130992431640625         0.1022950897216797       0.05177421569824219      0.0063525132515136265
0.130997314453125         0.1023032150268555       0.05192275238037109      0.00612777187113139
0.1309642486572266        0.1025543975830078       0.05192129898071289      0.006242976736906569
0.1297915191650391        0.1062229156494141       0.04987186431884766      0.05446164879158217
0.1299396667480469        0.1034673156738281       0.0536445198059082       0.022494701189222813
0.1298851165771484        0.1033516311645508       0.05339210891723633      0.016466085491064
0.1298154754638672        0.1035305633544922       0.05359345245361329      0.025878270921856798
0.1299364929199219        0.1035478363037109       0.05345663452148438      0.014908926097891332
0.1300220794677734        0.103318603515625        0.05315624618530274      0.014030174918216188
0.1300531921386719        0.103501708984375        0.05331360626220703      0.013592840423484638
0.1301729278564453        0.1033538665771484       0.05336868286132813      0.012080500318694266
0.1293807678222656        0.1022855911254883       0.05054118728637695      0.008721599824365227
0.1292259521484375        0.1022934112548828       0.05074343872070312      0.00863894812860627
0.1291917724609375        0.1021261215209961       0.0506126823425293       0.009502052830568555
0.1292974548339844        0.1020011291503906       0.0506910171508789       0.009623957932059246
0.1325515594482422        0.1061849899291992       0.1205129547119141       0.014611823943962807
0.1325292816162109        0.1062388458251953       0.1203303070068359       0.016068881474142132
0.1325741424560547        0.1063536071777344       0.1204123001098633       0.013781928032858918
0.1326985321044922        0.1062590560913086       0.1204154739379883       0.014671509815291105
0.1288095550537109        0.1032426147460938       0.05215078735351562      0.009577318363945193
0.1289395294189453        0.1030692901611328       0.05228551483154297      0.010934555018638822
0.1290860443115234        0.103298095703125        0.05208567428588867      0.008147711891793427
0.128879623413086         0.1033234710693359       0.05226435089111328      0.010339944603141108
0.1317357025146484        0.1052065734863281       0.1198314361572266       0.016757788197942994
0.1317955932617187        0.1050279846191406       0.1199744186401367       0.015703825754194177
0.1315729675292969        0.1051501388549805       0.1199423675537109       0.0155103466959643
0.1316621856689453        0.1050780639648437       0.1197946090698242       0.013991397728871473
0.1345422058105469        0.1021789016723633       0.1258454895019531       0.011914007855737466
0.1345532531738281        0.1023264617919922       0.1259495239257813       0.013748679324158002
0.1337973327636719        0.1014901428222656       0.123724365234375        0.029507557396678097
0.1348501129150391        0.1032190551757813       0.1220949249267578       0.0015709062555721942
0.1349829864501953        0.1033591232299805       0.1222015380859375       0.001715544013593672
0.1350092163085937        0.1031606750488281       0.1221320648193359       0.001595500863563718
0.127754280090332         0.1038894653320313       0.05269539642333985      0.008946754754184895
0.1277886581420898        0.1037505874633789       0.0526856689453125       0.008604953899102095
0.1279315795898437        0.1037781982421875       0.05253373336791992      0.006327247313291439
0.1279480972290039        0.1037901611328125       0.05277782058715821      0.011025228781923996
0.1345077056884766        0.1022829208374023       0.1257801818847656       0.012104803846219762
0.1289963836669922        0.105579963684082        0.05106808853149414      0.00504980868202089
0.128873779296875         0.1056003265380859       0.05117367553710937      0.004105584555140404
0.1289407348632813        0.1054124526977539       0.05110558319091797      0.004428883719407224
0.1275344619750977        0.1031051330566406       0.05459890747070312      0.03861475399649879
0.1273096771240234        0.10319384765625         0.05451704406738282      0.040611438987305314
0.1274570770263672        0.1033672332763672       0.0545067253112793       0.03912343259412635
0.1274023284912109        0.1032078475952148       0.05438103485107422      0.04192588774496681
0.1350355224609375        0.1016295852661133       0.1258513488769531       0.013053663413580921
0.1274373168945312        0.1030195617675781       0.05441856002807617      0.03023814408020341
0.1273551483154297        0.1030722579956055       0.05455276107788086      0.03613031590189372
0.1342354125976563        0.1024152679443359       0.1204827651977539       0.04134380696790631
0.1341111145019531        0.1022458877563477       0.1205822906494141       0.04026874121307774
0.1343729858398438        0.1023903961181641       0.1206168823242188       0.044909336222224115
0.1340796051025391        0.10250146484375         0.1206265258789063       0.042456919362451176
0.1276492462158203        0.1031985321044922       0.05429018402099609      0.03619693669995843
0.1274526062011719        0.1033268051147461       0.05421271133422852      0.04903235427527948
0.1331660003662109        0.103968017578125        0.1222828979492187       0.0065488425910631975
0.1331718139648438        0.1039799728393555       0.1219453277587891       0.010895137691693646
0.1329517517089844        0.1038966827392578       0.1221072387695313       0.008097701641178312
0.1331239166259766        0.1040802536010742       0.1220736389160156       0.009330798748886399
0.1312204437255859        0.1062590866088867       0.1222964477539063       0.013033944283006174
0.1312338256835938        0.106411865234375        0.1223835296630859       0.012600458971926373
0.1313638610839844        0.1063701171875          0.1223960418701172       0.012236458907359294
0.1312438201904297        0.1064357528686523       0.1222125701904297       0.012435854631686213
0.1350042419433594        0.1015409774780273       0.12574365234375         0.012790872848321512
0.1350315856933594        0.1016889724731445       0.1255921020507813       0.011987674520987524
0.1341353149414063        0.1021314315795898       0.1231425018310547       0.0348277922647124
0.1341377716064453        0.1019863128662109       0.123086181640625        0.033840441413270264
0.13434130859375          0.102130729675293        0.1231625366210937       0.03325099263929554
0.1342224884033203        0.1020856857299805       0.1232705841064453       0.03479737046106695
0.1309176635742187        0.1029500045776367       0.04919508743286133      0.01593587096756424
0.1309134368896484        0.1030391845703125       0.04909625625610352      0.01650070838015471
0.1308292083740235        0.1029224319458008       0.04913002395629883      0.015955470701351646
0.1307228088378906        0.1031045379638672       0.049134033203125        0.015484598130876584
0.1308133850097656        0.1030060272216797       0.04902473068237305      0.016967737075827435
0.1272439880371094        0.103776123046875        0.05430416870117188      0.03352725277311413
0.1273343811035156        0.1034327850341797       0.05428110122680664      0.04502017476254978
0.1272842178344727        0.1035840835571289       0.05414331817626953      0.04471277867173646
0.1275461807250977        0.1037347564697266       0.05404493713378906      0.037951886360215695
0.1261578063964844        0.1047999725341797       0.0517346305847168       0.006969849847027491
0.1262430725097656        0.1049674072265625       0.05181079864501953      0.006760316149929412
0.1261508178710938        0.1049433746337891       0.0516307258605957       0.007225223379070622
0.1260832824707031        0.1048866119384766       0.05177394485473633      0.007091313651740143
0.1305246276855469        0.1053952713012695       0.05245512390136719      0.0025087822364320603
0.1306812744140625        0.1052174072265625       0.05257791900634766      0.0024486856639380685
0.1304934387207031        0.1051889724731445       0.05268173980712891      0.00250088283348363
0.1306742248535156        0.1051557846069336       0.05243096160888672      0.0023104031164437604
0.126246940612793         0.1052412872314453       0.05162047576904297      0.00680303001208163
0.1264334411621094        0.104960205078125        0.05157486343383789      0.0066901463295295175
0.1261492614746094        0.1050838851928711       0.05151142501831055      0.0073020804745502
0.1357367706298828        0.1052106246948242       0.1211128997802734       0.005358075610843917
0.1356965942382813        0.1054324035644531       0.1212309112548828       0.005257192975109101
0.1356967926025391        0.1053053741455078       0.1210222473144531       0.00635304932407621
0.1295794830322266        0.1047678985595703       0.05290022277832031      0.003891816694050659
0.1294964599609375        0.1046261520385742       0.05269269943237305      0.005540287885797221
0.1296371765136719        0.1047817687988281       0.05258700561523438      0.0028024549372583354
0.1296192932128906        0.1045774230957031       0.05277975463867188      0.0022720599891680945
0.1295958251953125        0.1034960098266602       0.05267967987060547      0.012647491548509058
0.1294024047851562        0.1036038360595703       0.05275426483154297      0.014305867238448388
0.1295859527587891        0.1036866302490234       0.05281996536254883      0.013756616139609488
0.1295596771240234        0.1036789932250977       0.05262187957763672      0.012103703417529133
0.1295241394042969        0.1046198425292969       0.05290499877929688      0.006554792020686834
0.1296284790039063        0.104571533203125        0.0529998893737793       0.002440617706453916
0.1312925872802734        0.1055128479003906       0.1221345977783203       0.010769191194300566
0.1311587524414063        0.1054534606933594       0.1223401184082031       0.010019651527221226
0.1310666198730469        0.1055222015380859       0.1221111450195313       0.011668520538330902
0.1330366821289063        0.1047581787109375       0.1198533935546875       0.020779443250446585
0.1332268829345703        0.1048119430541992       0.1199560546875          0.01764772243850829
0.133278564453125         0.1046822891235352       0.1200079879760742       0.02602163033187434
0.1332435455322266        0.1046901779174805       0.1198305053710938       0.02211081487285564
0.1312699432373047        0.1056250610351563       0.1209523162841797       0.014212461919319226
0.1312925415039063        0.1056339569091797       0.1207609405517578       0.01449382435592935
0.129166259765625         0.1068641891479492       0.0541308822631836       0.009451054590460087
0.1292554779052734        0.1070417633056641       0.05402308654785156      0.006746382683913233
0.1292857055664063        0.1069310760498047       0.05410467529296875      0.008333293187567793
0.1291931915283203        0.1069675140380859       0.05395708847045898      0.005562181506583704
0.1306972351074219        0.104651725769043        0.04850260162353516      0.025542195256504318
0.1305813446044922        0.1047142333984375       0.04829425048828125      0.02579099640390958
0.1307149047851563        0.1047424926757813       0.0483298454284668       0.02649542414067223
0.1291750793457031        0.1068426666259766       0.05394897842407227      0.005348918808227807
0.1338905487060547        0.1050172348022461       0.1217942047119141       0.0011194304441037547
0.1338900909423828        0.1050881500244141       0.1218202362060547       0.0011518611605905497
0.1333955535888672        0.1062774047851563       0.1245736846923828       0.007482823913892882
0.1335792694091797        0.1064672241210937       0.1245523681640625       0.008305275698010173
0.1335596313476562        0.1063289260864258       0.1246770629882813       0.007665276673950164
0.1336897735595703        0.1063279266357422       0.1245869293212891       0.006946112892339859
0.1293064880371094        0.1067795715332031       0.05406183242797852      0.006423714257142669
0.1283004608154297        0.1081120147705078       0.05403568267822266      0.007902103514071782
0.1284882965087891        0.1082543487548828       0.05400738906860351      0.011759538887357718
0.128451416015625         0.1034752349853516       0.05549463653564454      0.025260877713071096
0.1285558929443359        0.1033146591186523       0.05558187484741211      0.025449760250255197
0.1285331420898438        0.1034715042114258       0.05562000274658203      0.025235284507912768
0.1283882141113281        0.1034142227172852       0.05569398498535157      0.025991659114270024
0.1338844909667969        0.1050095596313477       0.1219203186035156       7.568571276932894E-4
0.1284053649902344        0.103272102355957        0.0556610107421875       0.02492822160405118
0.1282451019287109        0.1035823135375977       0.05573957824707031      0.03204349442619939
0.1287293395996094        0.1016873397827148       0.05250422286987304      0.009563996694853904
0.1287044677734375        0.1018540267944336       0.05269019317626953      0.011341936678548728
0.1285824432373047        0.1017777328491211       0.05255266189575195      0.011501261810129134
0.1286900024414062        0.1016536178588867       0.0526428337097168       0.009894848372365175
0.1256094512939453        0.1056511459350586       0.05214630126953125      0.006963306698583228
0.1256992111206055        0.1055758590698242       0.05240290451049805      0.007295946188389282
0.1257942276000976        0.1057088317871094       0.05215891265869141      0.0070766363307811705
0.125555534362793         0.1057898330688477       0.05225815963745117      0.007360613602203793
0.1257685089111328        0.1052246017456055       0.05251616287231445      0.007382949133096081
0.1334616546630859        0.1012278823852539       0.1202490921020508       0.028316863357497453
0.1333638000488281        0.1013051452636719       0.1201798095703125       0.028497174122218884
0.1332106018066406        0.1012613372802734       0.1202910232543945       0.03266302832915168
0.1332333679199219        0.1014016723632813       0.1201487655639649       0.03320414075724772
0.13525                   0.1017406845092773       0.1242538909912109       0.023994865843420962
0.13525                   0.1018715362548828       0.1241265106201172       0.026547384314749626
0.1350298309326172        0.1018349380493164       0.1242154388427734       0.025552419294710714
0.13525                   0.1018703460693359       0.124376953125           0.023861547046554864
0.1277778701782226        0.1051784591674805       0.05396033096313477      0.015244912083730331
0.12809375                0.1051101379394531       0.05392932891845703      0.012995239195299057
0.1279607009887695        0.1052851257324219       0.05395573425292969      0.014094155892735015
0.1279954528808594        0.1051154861450195       0.05407603454589844      0.015269340671465504
0.132576171875            0.1028159637451172       0.1222942657470703       0.007079516872225636
0.13261962890625          0.1025855255126953       0.1222649841308594       0.006320026678210388
0.1324041137695313        0.1026794738769531       0.1222510070800781       0.007386609099633455
0.1325976104736328        0.1026537551879883       0.1221642608642578       0.0073467311800458806
0.13340673828125          0.1032113342285156       0.1219852142333984       0.0050615176385454186
0.1334741516113281        0.1033827514648438       0.1220894012451172       0.005060028240239205
0.1335077056884766        0.103100341796875        0.1220704650878906       0.002712509316372643
0.1335085144042969        0.1032227172851563       0.1219006195068359       0.001438131023953916
0.1306455841064453        0.1021691818237305       0.05015699005126954      0.008250924562127311
0.1306436309814453        0.1021057968139649       0.05030838394165039      0.008472701258679367
0.1306025085449219        0.1022965850830078       0.05027906036376954      0.00948704514455764
0.1305113830566406        0.1021078033447266       0.05020378112792969      0.00846023651884013
0.1296621551513672        0.1040296630859375       0.0488823356628418       0.01748790413284098
0.1299257507324219        0.1038829498291016       0.04866437530517578      0.01884045657558381
0.1296445617675781        0.1038676452636719       0.04865133666992188      0.017796567907670965
0.1296533050537109        0.1040051345825195       0.04863546752929688      0.01791379010280918
0.1347649841308594        0.1008779373168945       0.1215816802978516       0.0316110193250767
0.134499267578125         0.1008018341064453       0.1218639984130859       0.0320694698282957
0.1344701538085938        0.1008447799682617       0.1215977783203125       0.030952745995524944
0.1347055053710937        0.1006788482666016       0.1217112731933594       0.031594880543031084
0.135143310546875         0.1019483413696289       0.1241453552246094       0.027806879105501864
0.13525                   0.102                    0.12425                  0.031858173692354386
0.129132064819336         0.1040692138671875       0.05459848022460938      0.021599544453874384
0.1294810485839844        0.1040525588989258       0.05458509826660157      0.02010243968743168
0.1294103698730469        0.1040983123779297       0.05470712661743164      0.021229873751095304
0.1293141937255859        0.1038596649169922       0.05465211868286133      0.020099888349269946
0.1335127258300781        0.1030465621948242       0.121919677734375        5.786317807740746E-4
0.1293493041992188        0.1036290817260742       0.0532198371887207       0.023850806158043955
0.1291943511962891        0.1035725173950195       0.05319007110595703      0.02694234536859677
0.1292979888916016        0.1035785751342773       0.0530575065612793       0.0216238519518576
0.1294105224609375        0.1034769973754883       0.05325487899780273      0.022349919344488545
0.1272381973266602        0.1041300201416016       0.05180208206176758      0.004971356517622478
0.1273166046142578        0.1042011260986328       0.05198764801025391      0.005562365473010611
0.1272695541381836        0.1040642547607422       0.05191581726074219      0.005329309580281444
0.1273713302612305        0.1040965042114258       0.05178641891479492      0.005080519487096822
0.1332295532226563        0.1039429397583008       0.1250028991699219       0.007351329333476467
0.1330638732910156        0.1039433059692383       0.1250780944824219       0.00757714819836998
0.1331244659423828        0.1041009826660156       0.1250361633300781       0.007619499665209723
0.132950439453125         0.1039553604125977       0.1249504241943359       0.006684891513861025
0.1266990051269531        0.1069446182250977       0.05565467071533203      0.01135490882901141
0.1268627090454102        0.1069760818481445       0.05552017974853516      0.011991839162432284
0.1265849075317383        0.1069818725585937       0.05557968139648438      0.011316863077714954
0.1267594757080078        0.1071246719360352       0.05557863998413086      0.012440599877389656
0.1312280578613281        0.1061572952270508       0.04969001770019531      0.019874935151649672
0.1312128601074219        0.106277702331543        0.04952423477172851      0.019745262422667293
0.1309552001953125        0.106313362121582        0.0496158332824707       0.021387041127792317
0.1312019805908203        0.1063912353515625       0.04966180038452148      0.018678424810420303
0.1266694641113281        0.1067687530517578       0.0554984130859375       0.012158114385249875
0.1266325988769531        0.1069803848266602       0.05531874084472656      0.011283229492955673
0.1355941925048828        0.1041900939941406       0.1240123443603516       0.0060209578228044335
0.1356260528564453        0.1042286071777344       0.1241309967041016       0.011615025264617117
0.1356863250732422        0.1041165618896484       0.1240667266845703       0.011910683443354402
0.1356673889160156        0.1042826461791992       0.1239832611083984       0.005392001907107022
0.1339727630615234        0.1030789337158203       0.1203116607666016       0.05085373821795188
0.1339707336425781        0.1032086334228516       0.1203095550537109       0.04373814070836151
0.1338973388671875        0.1030556793212891       0.1202062606811524       0.04430636935838042
0.1347340240478516        0.1011748123168945       0.1253294830322266       0.02280927424112747
0.1336400146484375        0.1031294937133789       0.1227568511962891       0.0038399711872410835
0.1337501983642578        0.1030059585571289       0.1227110748291016       0.004077249356583535
0.1338513946533203        0.1030746459960938       0.1227577209472656       0.0038449178497516005
0.1337524261474609        0.1029920425415039       0.1228581237792969       0.004022297113492907
0.1308776245117187        0.1038836822509766       0.1237534332275391       0.006880472690392581
0.1308844757080078        0.1037931671142578       0.1236808776855469       0.0069180822948855785
0.1308302001953125        0.1039146728515625       0.123650634765625        0.006803332369535217
0.1310198211669922        0.1038803253173828       0.1237093505859375       0.006718892400133053
0.1336085662841797        0.1031165390014648       0.1236222229003906       0.004300127227419268
0.1336581115722656        0.1028737411499023       0.1235182800292969       0.006751569831020755
0.1337463531494141        0.1029540405273437       0.1235682067871094       0.004244717130878873
0.1335710601806641        0.1028519897460937       0.1236498107910156       0.0062870232662248695
0.1339228363037109        0.1020946578979492       0.1235522613525391       0.032438641963601654
0.1340355834960938        0.1022778167724609       0.1235884704589844       0.025642685274344233
0.13403955078125          0.102159538269043        0.1236372985839844       0.02502723232674576
0.1340040893554688        0.1021381607055664       0.1234574279785156       0.031734689858398196
0.127796875               0.104857536315918        0.05617742156982422      0.014718396129694191
0.1279533157348633        0.105063117980957        0.05624604797363281      0.013849342509239873
0.1276821060180664        0.1050949859619141       0.05617288589477539      0.014071458693592706
0.1278185195922852        0.1051197052001953       0.05633631896972657      0.012406481350315132
0.1338450317382812        0.1016929473876953       0.1204087371826172       0.03359892214424451
0.1338299407958984        0.1017433700561523       0.1201489715576172       0.0307405799990458
0.1339477691650391        0.1016823348999023       0.1202863998413086       0.034070515131564325
0.1307073364257813        0.1033122329711914       0.05187627029418945      0.003973349962109406
0.1306935729980469        0.1035490188598633       0.05185607147216797      0.0035112111127499103
0.1307057342529297        0.1034775161743164       0.0519656982421875       0.004003604902946581
0.1308611297607422        0.10345263671875         0.05191149520874024      0.003333738837304749
0.1340116271972656        0.1017832641601562       0.1203235702514648       0.03548515049171119
0.1357534484863281        0.1043347244262695       0.1224197387695313       0.0026645664968209188
0.1355319519042969        0.104249137878418        0.1223169860839844       0.0025752107554920323
0.1357451629638672        0.1042429733276367       0.1222658843994141       0.002674372361005133
0.1357461090087891        0.1041759033203125       0.1223912048339844       0.0026107799106999167
0.1290987396240234        0.1030426940917969       0.04964095306396484      0.01051260737868097
0.1291689300537109        0.1030638656616211       0.04950639724731445      0.010840259028313792
0.1291889343261719        0.1031955718994141       0.04974962234497071      0.010581027617423189
0.1292918853759766        0.102938346862793        0.04973050308227539      0.010830408830078847
0.1335189514160156        0.103791877746582        0.1219783782958984       0.008028709201632452
0.1337026672363281        0.1038062896728516       0.1221144256591797       0.005457223837200408
0.1335636138916016        0.103665771484375        0.1221455383300781       0.005456421334419828
0.1336298217773438        0.1037309036254883       0.1219428100585938       0.0062509450566955735
0.1295767822265625        0.1025060958862305       0.04952082443237305      0.01168290936839278
0.1297448120117188        0.1026436920166016       0.04950716781616211      0.0116393414144749
0.1294577941894531        0.1026448059082031       0.04947258377075196      0.01177079298599385
0.1295167846679688        0.1026973114013672       0.0497116584777832       0.010911883472635175
0.1304439392089844        0.1032414169311524       0.05268057632446289      0.010582804180472732
0.13033642578125          0.1030385589599609       0.05273909759521485      0.010634474602588349
0.1295280151367187        0.1014190826416016       0.05176760864257813      0.018478602323500997
0.1294921264648438        0.101402587890625        0.05198179244995117      0.018365996765124057
0.1296471099853516        0.1014718933105469       0.05180435180664063      0.012756519572650978
0.1295352783203125        0.1015321502685547       0.05187210083007813      0.012174282621077474
0.1323947906494141        0.1029032135009766       0.1221002349853516       0.011262494570449491
0.1326890716552734        0.1028863220214844       0.1220348968505859       0.010088980375118323
0.1326646270751953        0.1027594299316406       0.1221049041748047       0.00833670081512489
0.132556640625            0.1028488159179688       0.1219639434814453       0.012933502726036961
0.1294435882568359        0.1025484237670898       0.04959577560424805      0.01082282903266906
0.1327856140136719        0.1028091430664062       0.1221590270996094       0.007744808757497985
0.1307188110351563        0.1033413391113281       0.04859387969970703      0.018333591015378743
0.1305881958007813        0.1033186645507813       0.04882660293579102      0.016810269422518568
0.1308420715332031        0.1033333892822266       0.04869064331054688      0.016924416289454465
0.1307455444335938        0.1035860137939453       0.04868302154541015      0.01887504729758299
0.1356302490234375        0.1049279861450195       0.1234549102783203       0.004294940231825455
0.1355941467285156        0.1049810104370117       0.1236541595458984       0.007690524284102458
0.1355963745117187        0.1050631713867188       0.1234807739257813       0.0041288666137253285
0.1355085144042969        0.1049380798339844       0.1235401153564453       0.00431033706645114
0.1299718627929687        0.1027614898681641       0.04901084518432617      0.011547549248122766
0.1300683441162109        0.1028147506713867       0.0488716812133789       0.016525178533865842
0.1298908843994141        0.1028634872436524       0.04896366500854493      0.00913737097089735
0.1300187072753906        0.1029309158325195       0.04907363891601563      0.012268016340407535
0.1295010375976562        0.1028931198120117       0.04951219177246094      0.01168376656151642
0.1292863464355469        0.1027559051513672       0.04957644271850586      0.012155617627132442
0.1329379577636719        0.1024318695068359       0.1214368896484375       0.054635181582690935
0.1330256195068359        0.1026435623168945       0.1215337677001953       0.05639775877309453
0.1328984375              0.1025284194946289       0.1215647277832031       0.05703781738989657
0.1330159454345703        0.1024987258911133       0.1216402130126953       0.05152907541317246
0.1340233154296875        0.1040981063842773       0.1212055969238281       0.0014463981503712467
0.1341515197753906        0.1040645065307617       0.1213273315429687       0.0017162373546801063
0.1341701049804687        0.1041431350708008       0.1212359161376953       0.0017144811647867198
0.1340165863037109        0.1041743011474609       0.1213803100585937       0.0014026167431919051
0.1356574096679687        0.1050556793212891       0.1233655395507813       0.004076570211126987
0.1357423858642578        0.1050384063720703       0.1232529144287109       0.003898584864669825
0.1355039825439453        0.1049449157714844       0.1232917938232422       0.0037289309061984384
0.127745719909668         0.1080141143798828       0.05173295211791992      0.012164223247012652
0.1275489044189453        0.1080788192749023       0.05198787689208984      0.012183827218832162
0.1278076705932617        0.1080724487304688       0.05203635025024414      0.011334551279088195
0.1277551574707031        0.1081547241210938       0.05188262939453125      0.016055964556009248
0.13575                   0.105                    0.1235                   0.0108358540749096
0.1267153778076172        0.1045658798217773       0.0555949821472168       0.018357673519984536
0.1267468109130859        0.1047721862792969       0.05547409057617188      0.01736513584566337
0.1266579895019531        0.1047189788818359       0.05563900756835938      0.016567572399187002
0.126848518371582         0.1047885284423828       0.05570573806762696      0.016446842443502915
0.1329848937988281        0.1054232864379883       0.1220122833251953       0.010005522915905805
0.13315673828125          0.1053521499633789       0.1219836730957031       0.010009841503707635
0.1330425415039063        0.1054090805053711       0.122210205078125        0.008504149496288154
0.1330562133789062        0.105231315612793        0.1221184234619141       0.010222028500550942
0.1328339385986328        0.1051997375488281       0.1213813781738281       0.014465094404947398
0.1329914093017578        0.1050271759033203       0.1215185852050781       0.01580487794704814
0.13306689453125          0.1050497283935547       0.1214091033935547       0.014451627594942005
0.1331068725585937        0.1051756057739258       0.1215086059570313       0.012524158303193337
0.1329158172607422        0.1026451568603516       0.1214832458496094       0.06775518065445232
0.1311151123046875        0.103146728515625        0.05040449142456055      0.009721334427081708
0.1334218139648438        0.1061613159179687       0.1215265960693359       0.008797952371490827
0.1336266021728516        0.1060927352905273       0.1216864929199219       0.0065820985083191634
0.1336331176757813        0.1061625671386719       0.1215704498291016       0.0064285114750828095
0.13365087890625          0.1062118530273437       0.1216935882568359       0.007502764253881524
0.1258546295166016        0.1065302658081055       0.05389821243286133      0.008025060398164046
0.1257492065429688        0.1063536682128906       0.05386806106567383      0.007691544138453621
0.1257593536376953        0.1064664688110352       0.05369850540161133      0.007362009268070468
0.1259579544067383        0.1063995361328125       0.05382711791992188      0.008437767482835335
0.1331560516357422        0.1024590225219727       0.1214385223388672       0.05093832354357932
0.1331695251464844        0.1024883575439453       0.1216818389892578       0.05244535885103386
0.1330695495605469        0.1022646484375          0.121608642578125        0.0502576606379097
0.1350718841552734        0.1010899658203125       0.1227526092529297       0.031037892455114992
0.1352483367919922        0.1009184188842773       0.1226788177490234       0.03089875050661221
0.1352488708496094        0.1010580902099609       0.1228097381591797       0.029353506891971737
0.1351001586914063        0.1008167343139648       0.1226903991699219       0.03244449701428586
0.1352501220703125        0.1013710174560547       0.12249658203125         0.031847009705759814
0.1351019592285156        0.1013679351806641       0.12248486328125         0.03374034892887492
0.1352496032714844        0.1014117279052734       0.1226342315673828       0.03148292148288249
0.128835693359375         0.1043799819946289       0.0545108871459961       0.02358434714175244
0.1287308349609375        0.1045593338012695       0.05442790222167969      0.02619528399691621
0.1289183197021485        0.1045677719116211       0.05443760299682617      0.02327678686292033
0.1287790985107422        0.1044573669433594       0.0543109130859375       0.024507722997306136
0.1283094177246094        0.1050947265625          0.05591195678710938      0.019269994041056105
0.1283012847900391        0.104944450378418        0.0559198112487793       0.02010867443504237
0.1282258605957031        0.1049699172973633       0.05600948333740235      0.018745047390509483
0.1280799865722656        0.1051250686645508       0.05589360046386719      0.017405261293008296
0.1355143737792969        0.1053878402709961       0.1228214263916016       0.002200974750003366
0.1356464080810547        0.1055767135620117       0.1226769409179688       0.002846466257746852
0.1354833831787109        0.105378776550293        0.1225570373535156       0.002419647309576621
0.1354313659667969        0.1056796569824219       0.12268212890625         0.002981182693755606
0.1312397766113281        0.1049248657226562       0.04978903198242188      0.034904648495498854
0.1312221374511719        0.1048737258911133       0.04990954208374024      0.030199563538195435
0.1300124816894531        0.1068716278076172       0.05267182922363282      0.005018399467490299
0.1297493591308594        0.1067331161499023       0.05247901153564453      0.004383209513269707
0.1297438812255859        0.1068766708374023       0.05262588119506836      0.0042023016490966335
0.1298943328857422        0.1069251251220703       0.05247755813598633      0.005024702282219155
0.1294719543457031        0.1036683578491211       0.04886530303955079      0.016113362084035892
0.1296731414794922        0.1035839004516602       0.04888029098510743      0.015566426654905128
0.1294794616699219        0.1035293045043945       0.04911491775512696      0.013720274859804005
0.1294395141601563        0.1035284729003906       0.04890331268310547      0.013714528575540882
0.1296671905517578        0.1050798950195313       0.05388169860839844      0.0032240222127846324
0.1297525787353516        0.1050288467407227       0.05407991790771485      0.0023297286577870237
0.1299121551513672        0.1050142822265625       0.05384810638427735      0.002843161850982678
0.1298084716796875        0.1051611862182617       0.05404484939575195      0.0024922849603256007
0.1341682739257813        0.103376220703125        0.123646728515625        0.003920860591299559
0.1342020874023437        0.1035056228637695       0.1237331390380859       0.004373148338808069
0.1341017913818359        0.10335107421875         0.1237639617919922       0.0030251682223665995
0.129237548828125         0.1071015014648437       0.05389320373535156      0.00936646396890758
0.1279608459472656        0.1072933883666992       0.05524084854125977      0.011466452745799886
0.1276915435791016        0.1072340087890625       0.05530911254882813      0.012229375687981922
0.127894416809082         0.1071196212768555       0.05508082580566406      0.011176763253794724
0.1278919677734375        0.1071456756591797       0.05537418746948242      0.012951785119263133
0.1336223297119141        0.1066162109375          0.121681884765625        0.006700800674075084
0.1335691528320312        0.106760498046875        0.1217227630615234       0.00747882814443112
0.1291184692382812        0.1070914154052734       0.05396409606933594      0.02319439079122316
0.1290279083251953        0.106974494934082        0.05397109985351563      0.006000837526515363
0.1296353149414063        0.1069100799560547       0.05299095916748047      0.007654554870618728
0.1296312103271484        0.1068192672729492       0.05281555938720704      0.004680472092103322
0.1297443695068359        0.1069652404785156       0.05280300521850586      0.005106046133598246
0.1298796539306641        0.1068605728149414       0.05311526489257812      0.005788820167321087
0.1297532196044922        0.1070599975585938       0.05298024368286133      0.005988156707429478
0.1354591522216797        0.103837776184082        0.1236034088134766       0.002540133083178696
0.1353336181640625        0.1037665634155273       0.1236308898925781       0.003001136197895149
0.1335072021484375        0.1065276947021484       0.1218971252441406       0.007333528303904634
0.1353273773193359        0.103589469909668        0.1235268249511719       0.0025583739522235817
0.1301127624511719        0.1044654846191406       0.05288753509521484      0.0020756159178958876
0.1301864929199219        0.104732780456543        0.05286808395385742      0.0023917852029225017
0.1302242279052734        0.1045273208618164       0.05305170440673828      0.002246881464879918
0.1299335174560547        0.104681884765625        0.04866636657714844      0.02107188230777117
0.1299019927978516        0.1044442901611328       0.04843167877197266      0.01895254481907123
0.1299205932617188        0.104362419128418        0.04867356109619141      0.019762839820700095
0.1297814483642578        0.1045754547119141       0.04854358673095703      0.020118256620844766
0.134258544921875         0.1020058517456055       0.1237857971191406       0.03038417532790366
0.1341963958740234        0.1020694580078125       0.1238971252441406       0.026327833464774547
0.1311101837158203        0.1042911682128906       0.04921971130371094      0.02472436760165264
0.131244384765625         0.1041466903686523       0.04914747619628906      0.024785436809721714
0.1310625610351563        0.1042113723754883       0.04904736709594727      0.02395019011458491
0.1312456665039063        0.1043046417236328       0.04902620315551758      0.02613808748534558
0.1291256103515625        0.106748176574707        0.05408534240722657      0.00523913416670215
0.1290224456787109        0.1066624221801758       0.05412507629394531      0.004297945022693128
0.1290359039306641        0.1068558578491211       0.05404563140869141      0.0027093013126404737
0.1323927154541016        0.1027657165527344       0.1239957885742188       0.005075728676671961
0.1323305206298828        0.1029532699584961       0.1239010772705078       0.005050581398945868
0.1321703643798828        0.1027843551635742       0.1240006713867187       0.005258281080006559
0.1296557769775391        0.1017234573364258       0.05106267166137696      0.007788231306929871
0.1295681762695313        0.1018561630249023       0.0511893424987793       0.008809316830464157
0.1295281066894531        0.1016979675292969       0.05110569000244141      0.013073766791792653
0.1297421569824219        0.1016685943603516       0.0511895751953125       0.007927632884793659
0.1305149383544922        0.1033430938720703       0.05197540664672852      0.004504287875355828
0.1301741943359375        0.1019717330932617       0.05273815536499023      0.009175594461760273
0.1300667419433594        0.1017264022827148       0.05275505447387695      0.008706141268812894
0.1300645294189453        0.1017083206176758       0.05261515808105469      0.0083478184010583
0.1302318878173828        0.1017818908691406       0.05276646423339844      0.008489206152897173
0.1305520477294922        0.1035487518310547       0.05197262573242187      0.0038838115296950886
0.1259304428100586        0.1066089782714844       0.05239821243286133      0.007883730315134578
0.125737907409668         0.1065232162475586       0.05225978088378906      0.007530158856818915
0.1258069305419922        0.1064129943847656       0.05245516586303711      0.007434986163355421
0.1257528610229492        0.1066267623901367       0.05235909652709961      0.00830454424279176
0.1323675689697266        0.104030517578125        0.1194593124389648       0.021273679403950637
0.1324968719482422        0.1040065689086914       0.11927294921875         0.01974700097907793
0.1324017028808594        0.1041406097412109       0.1192888717651367       0.020742259101084747
0.1325924072265625        0.1040175476074219       0.1194262847900391       0.02219032282817748
0.1305001525878906        0.1035193557739258       0.05174784851074219      0.003115566864980417
0.1346583251953125        0.1006886749267578       0.1241591186523437       0.02340987059453804
0.1347757415771484        0.1007454452514649       0.1242008056640625       0.023519995809845966
0.1346499176025391        0.1008357162475586       0.1240618591308594       0.024673910047276804
0.1334446105957031        0.1052945938110352       0.1213676300048828       0.005111829042519763
0.1339132537841797        0.1070075988769531       0.1235081176757813       0.007831529944791155
0.1338932800292969        0.1070607070922852       0.1237036590576172       0.007660283252249344
0.1338933410644531        0.1071722869873047       0.1235920715332031       0.008685787321963599
0.1337865600585937        0.1071214141845703       0.1236573181152344       0.007560209256109608
0.1348119506835938        0.1028493804931641       0.1253439636230469       0.010913878511737165
0.1347500915527344        0.1029582748413086       0.1254873199462891       0.00658632597219913
0.1340374298095703        0.1021184234619141       0.1239024963378906       0.019462660298293598
0.1340084075927734        0.1020838165283203       0.1240907287597656       0.022737678195371053
0.134125                  0.102125                 0.124                    0.01573530411348367
0.1334011077880859        0.1050240707397461       0.1214537963867188       0.004320985230993352
0.1301259155273438        0.1052916870117187       0.05038472747802734      0.028711982505394567
0.1303465423583984        0.1050561981201172       0.0503719482421875       0.02715851709855776
0.1300343170166016        0.1050782470703125       0.05038013458251953      0.02646871908108106
0.1270261077880859        0.1050472869873047       0.05592355728149414      0.015388739407394979
0.1269169845581055        0.1049070510864258       0.05609468078613281      0.014350787309818236
0.1269044952392578        0.1050323944091797       0.05610886764526368      0.014005746023535472
0.1267784576416016        0.1049079437255859       0.05594562530517578      0.015402909908854163
0.1260620498657227        0.1072966995239258       0.05254652404785156      0.008575849611501861
0.1261848526000977        0.1071795043945312       0.05269685363769532      0.008383361328614121
0.1262343902587891        0.1072522659301758       0.0524496955871582       0.008573805499244575
0.1261229095458984        0.1073952484130859       0.05266130447387696      0.008855806135759956
0.1330858459472656        0.1049635314941406       0.1199358901977539       0.02779252150861269
0.1331429290771484        0.105013313293457        0.1200714645385742       0.026489425149152573
0.1328873901367187        0.1051465148925781       0.1199890365600586       0.019399669747803803
0.1329005279541016        0.1048977355957031       0.1200986785888672       0.02245962836234427
0.1287334594726562        0.1018345642089844       0.05355490493774414      0.01473986348147798
0.1287371520996094        0.1015731658935547       0.05335229873657227      0.01274672874680609
0.1287393493652344        0.1015892562866211       0.05352774810791016      0.014483387468725609
0.134435302734375         0.1044020233154297       0.1238934936523438       0.0030081975179048134
0.1342615051269531        0.1044270477294922       0.1238708801269531       0.0036589135808919463
0.1344004058837891        0.1042286605834961       0.1238502807617188       0.002818436193633712
0.1343602142333984        0.1042997894287109       0.1239688110351563       0.003478149140382387
0.1306350250244141        0.1072543029785156       0.05024427032470703      0.008487583171418537
0.1301523590087891        0.1063712921142578       0.05193904113769531      0.00345027526120489
0.1303004150390625        0.1064147491455078       0.05217586517333984      0.0028096400979222996
0.13027685546875          0.1065389175415039       0.05203305816650391      0.0038107459662230767
0.1308746032714844        0.1074957046508789       0.04982522964477539      0.030090194162523724
0.1307680358886719        0.1073283920288086       0.04984640121459961      0.01634473421959614
0.1308400573730469        0.1074780044555664       0.04993727874755859      0.016252837731990866
0.1306328430175781        0.1074982376098633       0.04984622573852539      0.032643997914168985
0.1279158401489258        0.1086913757324219       0.05283353042602539      0.006347900131811734
0.1314433746337891        0.1037791748046875       0.1205909881591797       0.021506633348772577
0.1316038208007813        0.1037915573120117       0.1207887649536133       0.023201327309411327
0.1313690032958984        0.1037270202636719       0.1208494262695313       0.02844678937287977
0.1313841400146484        0.1036130905151367       0.1207784805297852       0.026129076518175663
0.1290914001464844        0.1044011688232422       0.05507244110107422      0.02316660530712082
0.1291076507568359        0.1044941177368164       0.05491137313842773      0.023303290300409063
0.1292271270751953        0.104309700012207        0.05491847610473633      0.022834552041647648
0.1289072113037109        0.1042976989746094       0.05506050109863281      0.023902873520355705
0.1336940155029297        0.1050952835083008       0.1214184875488281       0.0038258524502654476
0.1337241821289062        0.1050172653198242       0.1212879791259766       0.007624957190780381
0.1335890655517578        0.101648551940918        0.1202232360839844       0.031115971835909466
0.1337357788085937        0.1014212493896484       0.1202264099121094       0.030641782003058032
0.1336351623535156        0.1013905715942383       0.1201545867919922       0.02887308061881283
0.1352519073486328        0.1027131729125977       0.1258323211669922       0.005335585708936571
0.1352502746582031        0.10254345703125         0.1257117614746094       0.006806886780076679
0.1352509765625           0.1025763244628906       0.1258528137207031       0.008767147735313171
0.1351662902832031        0.1025990829467773       0.1257746429443359       0.0043894832609718834
0.1276856384277344        0.1067835159301758       0.05551253890991211      0.012707907764440031
0.1277868118286133        0.1070364685058594       0.05556269073486328      0.01389534734807229
0.1275807495117187        0.1069922256469727       0.0555366325378418       0.013554978329907383
0.1277883453369141        0.1068940124511719       0.05562102508544922      0.014785141968892364
0.1352500305175781        0.1024394836425781       0.1258733062744141       0.009661807058780246
0.1305537109375           0.1020861740112305       0.05144941711425782      0.007697163005672814
0.1305767974853516        0.1021214904785156       0.05123149108886719      0.008070260229782512
0.1307350158691406        0.1020167770385742       0.05133462905883789      0.00815481096173443
0.1305624542236328        0.101907844543457        0.05129901123046875      0.008139435136702088
0.1357512817382812        0.1046527328491211       0.1228845672607422       0.003071409663996893
0.1357457733154297        0.1047940979003906       0.1229249877929687       0.0032150533588324987
0.1355853576660156        0.1046054229736328       0.1228070983886719       0.0027703602861046434
0.1355699768066406        0.1046845550537109       0.1230671997070313       0.003056481011049777
0.1342159118652344        0.1041908264160156       0.1227848510742188       0.003494510765027244
0.1343712921142578        0.1040706634521484       0.1225828094482422       0.0025538646107860193
0.1351200256347656        0.1024872436523438       0.1257093048095703       0.006310681254008923
0.1351847229003906        0.1026352844238281       0.1256235656738281       0.007440814130085094
0.125927131652832         0.1065812530517578       0.05398907089233398      0.008662119962127362
0.1258795852661133        0.1063684997558594       0.0540595703125          0.008218406209749049
0.1261555633544922        0.1065799713134766       0.05393563842773438      0.009422950441908556
0.1307688598632812        0.1046955718994141       0.1220435028076172       0.008882443470709748
0.1352559509277344        0.1027465667724609       0.1256965942382813       0.003730639728938223
0.1350764312744141        0.1026897430419922       0.1257435913085937       0.0047061468326705875
0.1326059265136719        0.106798095703125        0.1207778701782227       0.012350416575779299
0.1326031646728516        0.1065644378662109       0.1208375854492188       0.011873280654563233
0.1325276489257813        0.1066998977661133       0.1206491775512695       0.012596955872032384
0.1323651275634766        0.1065159072875977       0.1204430923461914       0.012706214417555862
0.1322696228027344        0.1064385452270508       0.1203799285888672       0.012698367808453842
0.13242041015625          0.1063925628662109       0.120366081237793        0.013427001405577302
0.132379867553711         0.106391975402832        0.1205610656738281       0.013121157775476216
0.1304256896972656        0.1072100677490234       0.04991057968139648      0.016107853882787036
0.1301425476074219        0.105621208190918        0.0538056640625          0.003432549341255047
0.1303616790771484        0.1056247863769531       0.05370852661132813      0.003020679591607186
0.1302655029296875        0.1054801330566406       0.05379656600952148      0.0028111618807790937
0.130208251953125         0.1054013824462891       0.05362550735473633      0.0029758173700892704
0.133837646484375         0.1063149566650391       0.1244645080566406       0.006635532286390348
0.1336186218261719        0.1064222259521484       0.1243548889160156       0.006931894833734906
0.1336847991943359        0.1061755294799805       0.1243245544433594       0.006898422656112087
0.1336597442626953        0.104957405090332        0.1213999328613281       0.004347234984691113
0.1311516723632813        0.10693115234375         0.05126037216186523      0.008909100245513512
0.1311679534912109        0.1069379501342773       0.05109130477905274      0.008559769568856793
0.1311396331787109        0.1071335601806641       0.05111560821533203      0.010258027855225156
0.1333927612304688        0.1069089736938477       0.1236871795654297       0.007522602678051576
0.1335472106933594        0.107135139465332        0.1236825103759766       0.008335906865164331
0.1333840179443359        0.1071128463745117       0.1234728088378906       0.0077085226443583
0.1333680572509766        0.1071287612915039       0.1237449798583984       0.008842826537245912
0.12919482421875          0.1066951446533203       0.05407329177856445      0.005349262844025035
0.1290782012939453        0.1035188903808594       0.05166779327392578      0.004833375923651413
0.1288400115966797        0.1034564361572266       0.05183982849121094      0.006060479620048313
0.1290528869628906        0.1034667816162109       0.05195266723632812      0.006446883853222911
0.1289188690185547        0.1035906524658203       0.05178122711181641      0.005355683722371935
0.1311765747070313        0.1049197082519531       0.0500565299987793       0.028238613114883453
0.1312291717529297        0.1066126556396484       0.05024099731445313      0.01408313068309983
0.1312295684814453        0.106587158203125        0.05008639144897461      0.015220668140838353
0.1310856628417969        0.1065145111083984       0.05016722869873047      0.016141775447791194
0.1312167816162109        0.1066968841552734       0.05013002777099609      0.014164961747462311
0.1287707977294922        0.1076277465820313       0.05369726181030274      0.0040674658947171425
0.1286590728759766        0.107439697265625        0.05371283340454101      0.0032729046193313125
0.1287375183105469        0.107523551940918        0.05387529754638672      0.002190554959875219
0.1321357727050781        0.1028896331787109       0.1236887512207031       0.005066023027258995
0.132010498046875         0.1029492034912109       0.1239278717041016       0.00540153995584421
0.1320144958496094        0.102677001953125        0.1238626098632813       0.0055568870537584455
0.1332056274414063        0.1051418228149414       0.1212244262695313       0.010677875085251008
0.1330023345947266        0.1051862411499023       0.1212241668701172       0.013604846064612736
0.1297738342285156        0.1024726257324219       0.04991384124755859      0.00977888616941902
0.1297417297363281        0.1022965087890625       0.05016757965087891      0.008677137314600467
0.1296608581542969        0.1022132186889649       0.05000654602050782      0.008739742742502374
0.1298074188232422        0.1022297973632812       0.04993147277832032      0.007799151274633372
0.1281490936279297        0.1061943740844727       0.05487649536132812      0.016195652566179813
0.1281755676269531        0.1060600433349609       0.05501509475708008      0.018697046388169755
0.1282257690429688        0.1061923751831055       0.05508630752563477      0.01624618084428482
0.1310902099609375        0.1026695404052734       0.05011349487304688      0.012269810145563463
0.1310061492919922        0.1025243759155273       0.05014703369140625      0.011731318837384963
0.1278729095458984        0.1059046249389648       0.05054656219482422      0.003159911708837938
0.1279176788330078        0.1060418548583984       0.05048527908325195      0.003571461654754296
0.1280571746826172        0.1059457702636719       0.05054172515869141      0.0017266990440742596
0.127988410949707         0.1059726028442383       0.05040339279174805      0.003135551251943024
0.1336040191650391        0.1046804733276367       0.1230804901123047       0.007499883567134386
0.1337223052978516        0.1046699752807617       0.1229574279785156       0.007741220632981456
0.1336994018554687        0.1048161849975586       0.1229473266601563       0.008374924714686663
0.1338517913818359        0.1048059310913086       0.1230484924316406       0.008031560224168335
0.1278677062988281        0.1058873138427734       0.05038812255859375      0.018756364296336966
0.1258614501953125        0.1055476150512695       0.05154484939575196      0.0057612324304951125
0.1259696960449219        0.1055732269287109       0.0514205207824707       0.005520753644940602
0.1259476165771485        0.1057647399902344       0.05145390319824219      0.006931503650510978
0.1261791610717773        0.1055327682495117       0.05158327102661133      0.006504929111890213
0.1307413940429688        0.1034883575439453       0.1229588623046875       0.006830827135657335
0.1293965911865234        0.1013895874023438       0.05244729232788086      0.013099648834671086
0.1293994445800781        0.1015968475341797       0.05250855255126953      0.010504910274771668
0.1293285064697266        0.1016376495361328       0.05226456451416016      0.01119767579839328
0.1292763061523438        0.1014519729614258       0.05240869140625         0.010733831758351289
0.1284295043945312        0.1026120910644531       0.05534493255615235      0.020777379516343217
0.1286050109863281        0.1026132659912109       0.05528193664550781      0.020508026915553028
0.1284241790771485        0.1026370086669922       0.05509104919433594      0.024973521047879733
0.12925                   0.1065                   0.051                    0.002600783606166782
0.129203125               0.1066812591552734       0.05106059646606446      0.004292343515644827
0.1291511077880859        0.1065908355712891       0.05095495986938477      0.003629888996241584
0.1290657043457031        0.1066226272583008       0.05116880416870118      0.004555853539317005
0.1331286315917969        0.105289421081543        0.1207064514160156       0.015526656747481321
0.1333660278320312        0.1052848663330078       0.1208801879882812       0.01040581126005684
0.1333468933105469        0.1051667327880859       0.1207643508911133       0.012456943870592653
0.1333145904541016        0.1052778244018555       0.1206762390136719       0.013600549317142227
0.1291598968505859        0.1059233856201172       0.05389806747436524      0.011823484592778965
0.1291253662109375        0.1073069763183594       0.0530909652709961       0.003217668094954445
0.1291650085449219        0.1074978637695313       0.05300969314575196      0.004518147920922168
0.1288910980224609        0.1073008193969727       0.0529732666015625       0.006274951787249144
0.1291126861572266        0.1074730834960937       0.05313693618774414      0.003856508915344477
0.1258506240844726        0.1069886703491211       0.05310646057128907      0.008828115199576183
0.1258610000610351        0.1069833145141602       0.05327001953125         0.009227212524724181
0.1259488525390625        0.1067905960083008       0.0531334228515625       0.0089996871067838
0.1259349975585937        0.1071086959838867       0.05321052551269531      0.008243971152997725
0.1286596984863281        0.1045742034912109       0.05181167221069336      0.0041108967768640516
0.1286967315673828        0.1045352478027344       0.05156157684326172      0.00353687034585291
0.1288865661621094        0.1046119003295898       0.05159971237182617      0.004370379854591251
0.1288348083496094        0.1044823303222656       0.05170598983764649      0.0036238750431007837
0.1300485534667969        0.1063404846191406       0.04913143920898438      0.07853222107759292
0.1301800079345703        0.1064361877441406       0.04905367660522461      0.055840170799377864
0.1301375732421875        0.1062606964111328       0.04905180740356446      0.05211412214995471
0.1278598556518555        0.1053005447387695       0.05600487518310547      0.015606184721172364
0.128065185546875         0.1054300537109375       0.05611282730102539      0.011127029471199293
0.1280916290283203        0.1054060516357422       0.05588787460327149      0.015451446980131244
0.1330512390136719        0.1043578033447266       0.1207233581542969       0.039582160511842934
0.1329366912841797        0.1044770355224609       0.1206382369995117       0.052291674587287174
0.1328999786376953        0.1042754669189453       0.1207895812988281       0.0364431920660137
0.1329158477783203        0.1044550170898438       0.120780029296875        0.057805061614708685
0.1348139953613281        0.1024913024902344       0.1249665222167969       0.013111334946867967
0.1349829254150391        0.1026227569580078       0.1249451751708984       0.007436291615857763
0.1348505401611328        0.1026267166137695       0.1248729553222656       0.010838265183917931
0.1348911743164063        0.1026237258911133       0.1250767364501953       0.009057436971380292
0.1296513519287109        0.1066457443237305       0.05312686538696289      0.006167628755327894
0.1295177612304688        0.1066333236694336       0.05286755752563477      0.005029176530831292
0.1289738922119141        0.1046278915405273       0.0546841926574707       0.024081782263548904
0.1283641052246094        0.1029485855102539       0.05555992126464844      0.02220094792648411
0.1281664428710937        0.1028928527832031       0.05533563613891602      0.0277739973408188
0.1338955078125           0.1049601898193359       0.1217128143310547       0.0013090263019701588
0.1339132843017578        0.1048783340454102       0.1216880035400391       0.0012168968698146895
0.1341098937988281        0.1050051651000977       0.1216306762695313       0.004078597086083759
0.1294781494140625        0.1039323043823242       0.05472541809082031      0.017908684678396996
0.1295329742431641        0.1038092956542969       0.05467803573608399      0.018743208066595306
0.1295711059570313        0.1039063415527344       0.05455564117431641      0.01788588781296572
0.1290224761962891        0.1016892242431641       0.05384657287597656      0.014238526179218097
0.1289764709472656        0.1018034439086914       0.05361188507080078      0.013987288637014879
0.1288854064941406        0.1016732559204102       0.0537489013671875       0.014571692683668012
0.12895654296875          0.1019265594482422       0.05383513641357422      0.014863801602464474
0.1355438842773438        0.1038176651000977       0.1216866760253906       0.002374760261383623
0.1355614318847656        0.1038435668945313       0.1220068969726563       0.0024429964124147436
0.1356843566894531        0.1037487030029297       0.1218524017333984       0.002540079152355758
0.1357035064697266        0.1039218215942383       0.1218477935791016       0.0025788711778525646
0.1298103790283203        0.1070241317749023       0.05313632965087891      0.007014600042786339
0.1266016082763672        0.1050111846923828       0.05489113235473633      0.015676941140637987
0.1263840560913086        0.1050442886352539       0.05514030456542969      0.013979808579952393
0.1264060821533203        0.1049495086669922       0.05494452667236328      0.015496354413711388
0.1298282623291016        0.1064130096435547       0.0535493392944336       0.006840121104313903
0.1298890380859375        0.1065476989746094       0.05375226974487305      0.011564475865388774
0.1297608795166016        0.106517463684082        0.05375501251220703      0.012100607162718324
0.129826171875            0.1063268661499023       0.05373418045043946      0.007234927332953861
0.1302556457519531        0.1019602355957031       0.05172560501098633      0.00793971892930486
0.1303420104980469        0.1017975006103516       0.05193682861328125      0.008014134033607652
0.1304222412109375        0.1018212890625          0.05176429748535157      0.00819493438091265
0.1303291015625           0.1020602340698242       0.051900634765625        0.007781844617986372
0.1314198608398437        0.1049528121948242       0.1246417083740234       0.008087801158598288
0.1314087066650391        0.1048526840209961       0.1243571624755859       0.007897713872111476
0.1321137237548828        0.1044360961914063       0.1249070587158203       0.006757752636048874
0.1321394653320312        0.1045138168334961       0.1251038513183594       0.007991738277547423
0.1321040649414063        0.1043255157470703       0.1251092224121094       0.007822369547140284
0.132241943359375         0.1043550796508789       0.1250782470703125       0.00735294490018725
0.1352500762939453        0.1021386337280273       0.1255700073242187       0.010276513825640177
0.1352500457763672        0.1021010131835938       0.1254043884277344       0.011404411016365364
0.1349740600585937        0.1022096557617188       0.1254970245361328       0.010293522637000998
0.1352501373291016        0.1022627105712891       0.1254393310546875       0.010167746387095779
0.1345224914550781        0.1062263412475586       0.1220744323730469       0.002881420378412478
0.1344554290771484        0.1061429672241211       0.1219881744384766       0.0032683228912033634
0.1344825897216797        0.1063150100708008       0.1219459381103516       0.005840174989148929
0.1345823059082031        0.1061860122680664       0.1219499206542969       0.002030873586308125
0.1340726776123047        0.1071321258544922       0.1234750671386719       0.00969427240165214
0.134                     0.10725                  0.1235                   0.01947929569446547
0.1339718017578125        0.1072368927001953       0.1233679504394531       0.007836285144761755
0.1300877990722656        0.1017773132324219       0.05308270645141602      0.009175410111833442
0.1300686492919922        0.101746467590332        0.05289974594116211      0.008795936693559407
0.1344745788574219        0.1014249649047852       0.124741455078125        0.02400686620985496
0.1342374114990234        0.1015163192749023       0.1248645477294922       0.0235808189774358
0.1341902770996094        0.1014122695922852       0.1247305755615234       0.024187032150264635
0.1342828063964844        0.1014094924926758       0.1248428649902344       0.023855990179900147
0.1280249786376953        0.1039015045166016       0.05336333847045899      0.024597844934046088
0.1281238861083984        0.1037744216918945       0.05320195007324219      0.020526259084368358
0.1280015716552734        0.1037410202026367       0.05327657318115234      0.023329483109683243
0.1279872894287109        0.1039276733398437       0.05313083648681641      0.017878354475030066
0.1331260070800781        0.1033781433105469       0.1246382293701172       0.0038069567239492766
0.1329645385742187        0.1033282623291016       0.124668212890625        0.004321139822532082
0.1330942993164063        0.1035985870361328       0.1247329406738281       0.005449836665002569
0.1290967712402344        0.105968017578125        0.05419935989379883      0.018804985844056942
0.1290426483154297        0.1060485000610352       0.05432076263427735      0.011708934898475
0.1313967132568359        0.1059407577514648       0.1217721862792969       0.012367174338927893
0.1312097625732422        0.1058851013183594       0.1218408355712891       0.012606416860121233
0.1313370208740234        0.1058688735961914       0.1219723358154297       0.011873470214213852
0.1312310485839844        0.1060922012329102       0.1218571014404297       0.012829424733947135
0.1354978942871094        0.1033293838500977       0.1233415985107422       0.004088844053325144
0.1353489990234375        0.1034260711669922       0.1233843383789062       0.0024048122650514926
0.1354806518554688        0.1033537368774414       0.1231959838867187       0.0025313770624395405
0.1307635192871094        0.1045350036621094       0.1237198181152344       0.007450498330999948
0.1309374542236328        0.1044798812866211       0.1237342529296875       0.0076635720393649995
0.1307172088623047        0.1045035552978516       0.1235523681640625       0.007364232194660504
0.1312602844238281        0.1065410003662109       0.1223300170898438       0.01241271538615365
0.1314449310302734        0.1066079940795898       0.1224112396240234       0.011908945962996999
0.1312545928955078        0.1065343551635742       0.1224864044189453       0.012352190716728611
0.1283470458984375        0.1082509460449219       0.05411352920532227      0.007715956343869408
0.1283213195800781        0.1081637802124023       0.05423226547241211      0.0073235944247734604
0.1282091064453125        0.1082524871826172       0.0542242546081543       0.0070565266294262685
0.126227180480957         0.1069622268676758       0.05457616424560547      0.010878250343744627
0.1262124328613281        0.1068308715820313       0.05455345535278321      0.011239346088322633
0.1263661422729492        0.1069434661865234       0.05466466903686523      0.011170207199348334
0.1262392578125           0.1068345718383789       0.05468341064453125      0.01154570028511115
0.1280873107910156        0.1073221054077148       0.05509498214721679      0.009739693646923259
0.1269786529541016        0.1067568817138672       0.05588282775878906      0.011081117148098722
0.1268313751220703        0.106658203125           0.05588571548461914      0.010231863619132309
0.1268330459594726        0.1065945816040039       0.05572676849365234      0.011745941217075714
0.1269352340698242        0.1066308135986328       0.05594820404052735      0.010029444551427846
0.1312552490234375        0.1060142822265625       0.12148583984375         0.013143768076922769
0.1312789459228516        0.106213005065918        0.1214929962158203       0.013248514023468367
0.1314509887695313        0.1062049331665039       0.1215606079101563       0.012702765185706755
0.1314660797119141        0.106146110534668        0.1213069152832031       0.013176337901003246
0.1330464477539063        0.1046785507202148       0.1205969848632813       0.037087386393842965
0.1330373840332031        0.1044852523803711       0.1205287475585937       0.05093544921546825
0.1328694458007812        0.1046333160400391       0.1205674514770508       0.029712293246586783
0.1329342956542969        0.1046472930908203       0.1203570404052734       0.028811087354952258
0.1309134674072266        0.1047138061523438       0.1240572509765625       0.009016776293540918
0.1309829864501953        0.1049522247314453       0.1238448333740234       0.00861112743363776
0.1309972839355469        0.1046541290283203       0.1238865203857422       0.008191378069667675
0.13080908203125          0.1047448272705078       0.1238746948242188       0.008936279372229565
0.1349270477294922        0.1008424987792969       0.1219078369140625       0.03447903597251456
0.1350137634277344        0.1008849334716797       0.1220382080078125       0.037404986328372435
0.1348933715820312        0.1009157638549805       0.1221535491943359       0.03371162247059333
0.1266515502929688        0.1067022094726563       0.05132160186767578      0.005816452566522468
0.126429443359375         0.1066216506958008       0.05115359878540039      0.005544300307395133
0.1265546569824219        0.1066909561157227       0.05110799026489258      0.005269003390634161
0.1266295776367188        0.1064131698608398       0.05114777374267578      0.005630630556220196
0.1260403747558594        0.1052525405883789       0.05152263259887695      0.0071428610797935835
0.1261480407714844        0.1053235473632813       0.05139012145996094      0.006785614745143342
0.1262327346801758        0.1051909332275391       0.05139151382446289      0.007134117345512021
0.130687255859375         0.1060051498413086       0.05051927185058594      0.045834793312529015
0.1296551513671875        0.1063200759887695       0.05375197982788086      0.008519191795559709
0.1295303344726562        0.1061190643310547       0.05375123977661133      0.006648833846529255
0.1289488830566406        0.1061427459716797       0.05397249221801758      0.013858970642494447
0.1274023742675781        0.1065817947387695       0.05579698181152344      0.01203818032479519
0.1274845352172852        0.106761360168457        0.05588275146484375      0.011927879067276602
0.1274411315917969        0.1067870178222656       0.05568691635131836      0.012329134053314287
0.1273000259399414        0.1067567443847656       0.05590936660766602      0.011277101345567982
0.1266245193481445        0.1043321685791016       0.05362748336791992      0.015451998215723461
0.1266776657104492        0.1040580902099609       0.05348068618774414      0.01569852311554424
0.126613410949707         0.1041131591796875       0.05367975997924805      0.017639645517544912
0.1282199401855469        0.1049090118408203       0.05100979995727539      0.005694696753219803
0.1280091094970703        0.1050051498413086       0.051126220703125        0.004964882288254945
0.1282577514648438        0.1050107955932617       0.05118962097167969      0.004766847624052443
0.128228271484375         0.1050850677490234       0.05096012496948242      0.005407135269473394
0.1330662841796875        0.1008152542114258       0.121916259765625        0.02567374567326974
0.1329879150390625        0.1009061737060547       0.1218143615722656       0.02981437836722097
0.1329727935791016        0.1009934234619141       0.1219539337158203       0.026556140471966482
0.1331114501953125        0.1010762176513672       0.1218093414306641       0.031235451252123975
0.1318802642822266        0.1068157424926758       0.123525146484375        0.010205017293846357
0.1318887634277344        0.1069565200805664       0.1233753051757813       0.010559835906782304
0.1319810333251953        0.1069156951904297       0.1235332336425781       0.010149076898560793
0.1320032958984375        0.1068448181152344       0.1233184967041016       0.010201718017134294
0.1312972717285156        0.1066568984985352       0.1225829620361328       0.01301725443976982
0.1314591522216797        0.1065970077514648       0.1226483459472656       0.011656501550115444
0.1313386840820313        0.1068021240234375       0.1225072631835938       0.012999629005328642
0.1290705261230469        0.1069937286376953       0.05238740539550781      0.009836973215891828
0.1289134216308594        0.1071160888671875       0.05257126998901367      0.008511851015434562
0.1290065612792969        0.1069439544677734       0.05254310989379883      0.009376041227713438
0.1291061096191406        0.1070902404785156       0.05250788879394531      0.008631721624901067
0.1339881286621094        0.1005739364624023       0.1221108856201172       0.033864582071255325
0.1338987731933594        0.1003651275634766       0.1219739990234375       0.03368794921374258
0.1339880981445312        0.100374397277832        0.1221841583251953       0.03768560328200111
0.1338094177246094        0.1004222030639648       0.1220858764648438       0.03617072400980099
0.1293441162109375        0.1058430023193359       0.05373012924194336      0.0048610237439539
0.1285773315429687        0.1043174285888672       0.05175813293457032      0.003710347856189523
0.1341210021972656        0.100480094909668        0.1217198944091797       0.03764477805839295
0.1338576812744141        0.1005190887451172       0.1217417755126953       0.028888783493150084
0.13407373046875          0.1004210357666016       0.1218531188964844       0.037991254261063444
0.1340299987792969        0.1006615753173828       0.1216968994140625       0.03120058499723993
0.1340503692626953        0.1004423217773437       0.1216178588867187       0.026717050905707015
0.1341712951660156        0.1005429840087891       0.1215777893066406       0.03581689360951362
0.1285402374267578        0.1025005569458008       0.05224887084960938      0.011628719261881037
0.1286313934326172        0.1023603057861328       0.05249628448486329      0.012268090054472184
0.1284530944824219        0.1023999710083008       0.05242997741699219      0.012183345088390696
0.1285576477050781        0.102345344543457        0.05225859832763672      0.012032371473428647
0.1309913940429688        0.1074818878173828       0.04990116119384766      0.027807944560380483
0.1309522094726563        0.1073696441650391       0.0498553237915039       0.017610972517244465
0.1310190582275391        0.1073522033691406       0.0500134620666504       0.013124644581309448
0.1308950653076172        0.1073477478027344       0.04996598434448242      0.012690027466680588
0.1305052032470703        0.1073977127075195       0.05020116806030273      0.008842320234480967
0.1304238433837891        0.1075177230834961       0.05006600570678711      0.014122101645373798
0.1342575073242188        0.1010715560913086       0.1209445724487305       0.03242699507619713
0.1341400299072266        0.1009001617431641       0.121007080078125        0.02978625111490126
0.1340589904785156        0.1011108474731445       0.1210705413818359       0.03181970730952481
0.134111328125            0.1010169525146484       0.1208630981445313       0.03158694569101584
0.1306248931884766        0.1024496154785156       0.05296730804443359      0.009972359045594795
0.1305427093505859        0.102568977355957        0.05307704162597656      0.010321366215926095
0.1304272918701172        0.1024111557006836       0.0529521598815918       0.010512415818709214
0.1306093139648438        0.1023787841796875       0.05306419754028321      0.010775732760313465
0.1262581481933594        0.1049152297973633       0.05150021743774414      0.007011778042703418
0.1264023742675781        0.1048861389160156       0.05140119171142579      0.007132629587959187
0.1263693542480469        0.1047764892578125       0.0514952392578125       0.006837787767100605
0.1293346405029297        0.1048244247436523       0.04952275466918946      0.019879007536875146
0.1355494232177734        0.1034476852416992       0.1215721740722656       0.0018682839046781855
0.135747314453125         0.1033999938964844       0.1215479278564453       0.0027549375422415
0.135599609375            0.1033350677490234       0.1216876068115234       0.0015616833644600831
0.1355500183105469        0.10327294921875         0.1214876556396484       0.004861472616466015
0.1294019470214844        0.1049301376342773       0.04943764114379883      0.02073929310515879
0.1295104522705078        0.1050506210327148       0.04926908111572266      0.022628043930688513
0.1294513092041016        0.1048606338500977       0.04927720260620117      0.02168181221278896
0.13358349609375          0.1067553863525391       0.1243108673095703       0.004500676097175332
0.1334060821533203        0.1066444320678711       0.1241319274902344       0.0066814058761648885
0.1333727569580078        0.1066499252319336       0.1243609161376953       0.006295099879236525
0.1335161285400391        0.106817497253418        0.1242057342529297       0.005474833841970546
0.12971337890625          0.1049257965087891       0.04938047409057617      0.023312213261179562
0.1294655456542969        0.105133056640625        0.04941337585449219      0.021900855088221996
0.1319437255859375        0.1025673904418945       0.1211591796875          0.04794850816817992
0.1318993225097656        0.1027243576049805       0.1212394104003906       0.05388369996677258
0.1319713439941406        0.1026135559082031       0.1212717895507813       0.07460212587019772
0.1320474395751953        0.1027938919067383       0.1211695861816406       0.0512700850814774
0.1312343902587891        0.1031179046630859       0.05074372863769532      0.009900240528664183
0.1312324523925781        0.1031326141357422       0.05063124084472656      0.01067269615157142
0.1310477294921875        0.1032238082885742       0.05061666107177735      0.009841605314618114
0.1312156066894531        0.103259895324707        0.05075809478759766      0.010515817769436903
0.1356120910644531        0.1034585113525391       0.1214567108154297       0.002462233352548525
0.1333016204833984        0.1070819549560547       0.1238782806396484       0.008785041994491068
0.1329664154052734        0.1069674072265625       0.1239012298583984       0.00884943786645531
0.1332253112792969        0.1068119201660156       0.1239248199462891       0.008089093273821093
0.1332170257568359        0.1070483322143555       0.1240124359130859       0.01035911764914784
0.131085205078125         0.1033354568481445       0.04995862579345704      0.012875421990052956
0.1312492218017578        0.1031456298828125       0.04989575958251953      0.010532556767561383
0.13125                   0.1032756805419922       0.05001310348510742      0.011417750447488757
0.1310942230224609        0.1031665649414062       0.05002939987182618      0.011570819040132326
0.1347423248291016        0.1044114456176758       0.1234802856445313       0.0029625441679211576
0.1347763366699219        0.1042971878051758       0.1237162475585938       0.004054460664227014
0.1346964569091797        0.1041717910766602       0.1236118927001953       0.002859823841446662
0.1348633270263672        0.1041820831298828       0.1236187591552734       0.004306388718009937
0.1289693298339844        0.1062660217285156       0.05453495407104492      0.00847204068606599
0.1289349365234375        0.1061385498046875       0.05452284240722657      0.007628067778133474
0.1288450927734375        0.1061775970458984       0.05440817260742187      0.007767625402681314
0.1290134887695313        0.1061158599853516       0.05447412872314453      0.008865378833132351
0.1344675750732422        0.1018146286010742       0.1253679504394531       0.01837915328178948
0.1343994140625           0.1019476013183594       0.1253451690673828       0.017475681553321146
0.134441162109375         0.101903564453125        0.1254733428955078       0.013503681602831719
0.134654525756836         0.1020165023803711       0.1253774108886719       0.014159568313770556
0.1288952941894531        0.1062969055175781       0.05453010177612305      0.007218630575695462
0.1290729675292969        0.1075787734985352       0.05234313201904297      0.0102428250834144
0.1290589752197266        0.1077371673583984       0.05241791534423828      0.009887475387089445
0.1290248260498047        0.1076383743286133       0.05221641540527344      0.010586425287610852
0.1288465881347656        0.1076878280639648       0.05226487350463867      0.009491057594143574
0.1286059875488281        0.1080459823608398       0.05390251922607422      0.00691777838144256
0.1286993713378906        0.1079655303955078       0.05375136184692383      0.0057970924895951
0.1284509124755859        0.1080662155151367       0.05383013534545898      0.007304683391356014
0.1286396331787109        0.1081360473632813       0.05375274658203125      0.00700164455110208
0.1353236694335938        0.1044496536254883       0.1210766448974609       0.0033240407521069383
0.1354251098632812        0.1045295715332031       0.1211725006103516       0.004227157229084551
0.1352529754638672        0.1044569473266602       0.1212108917236328       0.0033325190467222293
0.1354508056640625        0.1043493881225586       0.1211984405517578       0.002886653300695842
0.1350135803222656        0.1014147491455078       0.1253867645263672       0.013960542309998502
0.1350001831054687        0.1012395553588867       0.1255335388183594       0.021204133500211855
0.1351249694824219        0.1012276458740234       0.1254537200927734       0.010619450188037406
0.1351254272460937        0.1013573150634766       0.1255516815185547       0.008337549261554313
0.1320738525390625        0.1025147094726563       0.1233086700439453       0.004517651112046021
0.1320267028808594        0.1024829940795898       0.1235946960449219       0.0059151402539505335
0.1320351257324219        0.1023706283569336       0.1234429016113281       0.008378077909147519
0.1321713562011719        0.1024608764648438       0.1235771026611328       0.0052335439488058536
0.1307652435302734        0.1056901092529297       0.0485848503112793       0.027446867902122533
0.1308028869628906        0.1055496444702149       0.04849513244628906      0.02900131096593476
0.1282296600341797        0.1054720153808594       0.0550378532409668       0.03554557063501286
0.128052978515625         0.1055297012329102       0.05517376708984375      0.023935817590133954
0.128238037109375         0.1054874496459961       0.0552656478881836       0.03538725733766308
0.1282310485839844        0.1056013412475586       0.05518670272827149      0.027280328989233976
0.1328428802490234        0.1061555633544922       0.1245243988037109       0.008204743190147001
0.1325332794189453        0.1061534652709961       0.1245304107666016       0.00903793296346142
0.1326645355224609        0.1062500610351562       0.1245669708251953       0.009035992391673922
0.1326182098388672        0.1062113418579102       0.1243211975097656       0.009241486064953465
0.1327730407714844        0.1062093887329102       0.1246894378662109       0.008044112469673147
0.1327942962646484        0.1063230819702149       0.1246234436035156       0.00905118428724184
0.1299156494140625        0.1068294372558594       0.05338104629516602      0.006556273192663753
0.1298827362060547        0.1071202545166016       0.05327278137207031      0.00750956252123104
0.1300508880615234        0.1070354690551758       0.05328402709960937      0.004819164600941192
0.1264671249389648        0.1081119232177734       0.05422126770019531      0.007908197535213388
0.1266666488647461        0.1080602493286133       0.05418597030639648      0.008435369045338294
0.1343309326171875        0.1037610855102539       0.1216313018798828       0.0023765004038468662
0.1344274749755859        0.1034711227416992       0.1216368865966797       0.0019899193840148665
0.1343106079101563        0.1035548400878906       0.1215358276367187       0.0021562426733946777
0.1257520904541016        0.1057692718505859       0.05185299301147461      0.007158760068533733
0.1256855850219727        0.1059060745239258       0.05199871063232422      0.006867019251920205
0.1259061737060547        0.1058708877563477       0.05198997879028321      0.006956071525333271
0.1257514419555664        0.1059183654785156       0.05180516052246094      0.006480938685618304
0.1328954772949219        0.1067532806396484       0.124349853515625        0.010026548635265024
0.132888427734375         0.1068909378051758       0.124232666015625        0.01063523799405785
0.1330249938964844        0.1068712387084961       0.1242957153320313       0.010522783705588156
0.1329918365478516        0.1068119277954102       0.1241117095947266       0.009644347715891913
0.1326531219482422        0.1066687164306641       0.1243173217773438       0.011798282373653365
0.1303412475585937        0.105974723815918        0.05369533538818359      0.0029456795251944254
0.1304627685546875        0.1058069534301758       0.0536609115600586       0.0023698476646307975
0.1302749633789063        0.1057623443603516       0.05374011993408203      0.003267806868356599
0.1296829833984375        0.1058546142578125       0.05393010711669922      0.0030618963724903204
0.1296500701904297        0.1056514892578125       0.05398675537109375      0.0036354621575414403
0.1295193634033203        0.1057802886962891       0.05398744583129883      0.0038210605532133994
0.1295917205810547        0.1055555725097656       0.05381969833374024      0.003968639096156382
0.1288477172851563        0.1063271560668945       0.05442430877685547      0.007407664878419434
0.1263678131103516        0.1076208038330078       0.05329638671875         0.00978108283194916
0.1262548294067383        0.1076813354492187       0.05311546325683594      0.010960586928746009
0.1261916961669922        0.1075728149414062       0.05317662048339844      0.009630026120181516
0.1292266082763672        0.1048877487182617       0.05184135055541992      0.004333789207563582
0.1290964813232422        0.1050092086791992       0.05181128311157226      0.004074977573760516
0.1291279754638672        0.1047699356079102       0.05181852340698243      0.004403972678813903
0.1291433410644531        0.1049837646484375       0.05200943756103515      0.0041644741531389655
0.1284195098876953        0.1046124954223633       0.0537826156616211       0.019725386707283788
0.13                      0.1055813522338867       0.05438672637939453      0.011727573235190155
0.1299246826171875        0.1055123672485352       0.0543921127319336       0.008730385068308377
0.1299925384521484        0.1055282363891602       0.05439022827148438      0.009803762670986841
0.1314762420654297        0.1044892044067383       0.1202508392333984       0.016779944387720097
0.1313562774658203        0.1046105117797852       0.120044075012207        0.01611346740720342
0.1315971221923828        0.1044354782104492       0.1200093154907227       0.017108283993797355
0.1313446807861328        0.1043940200805664       0.120025764465332        0.015768934334994072
0.1266420440673828        0.1045154037475586       0.05147341156005859      0.006497149216203153
0.1268438568115234        0.1045709838867187       0.0515827751159668       0.005712812580355917
0.1268127899169922        0.1044267196655273       0.05149253463745117      0.005870822691319594
0.1267355422973633        0.1045817489624023       0.05139673614501953      0.0057438241152624695
0.1344470977783203        0.1061127777099609       0.1218720245361328       0.0029497447588708817
0.1344156799316406        0.1060223617553711       0.1217513427734375       0.004693790618713403
0.1343990478515625        0.1062484817504883       0.1217821502685547       0.019384155768426375
0.1344750671386719        0.1060711898803711       0.1217485809326172       0.0037300771650577223
0.1297140197753906        0.1018790969848633       0.05382503509521484      0.012317933489347432
0.1296736297607422        0.1018768463134766       0.05357857513427734      0.01184841533885957
0.1297525939941406        0.1018076171875          0.0536972885131836       0.012368682423882718
0.1296343383789063        0.1017876968383789       0.05376548004150391      0.01268051539534836
0.1306850128173828        0.1020042114257813       0.05206524276733399      0.007354739791631665
0.1343384704589844        0.1061294479370117       0.1219306182861328       0.00535005481126905
0.1357180938720703        0.1041687393188477       0.1239458465576172       0.006428659650808517
0.1355209808349609        0.1042037353515625       0.1239195709228516       0.005511498833422506
0.1279435729980469        0.1081603012084961       0.05460498809814453      0.008555273097555445
0.1279340209960937        0.1083092651367187       0.0544581298828125       0.008534606380251154
0.1280903167724609        0.1081950836181641       0.05445161819458008      0.008258739087751652
0.128044921875            0.1080827789306641       0.05428454971313477      0.00792537384040342
0.1278490142822266        0.1072946319580078       0.05538101959228516      0.013009884625076996
0.1328830413818359        0.1042866592407227       0.120972785949707        0.033976985973958325
0.1328985137939453        0.1044336013793945       0.1209181365966797       0.05026662388171247
0.1327382965087891        0.1042314224243164       0.1209189605712891       0.03130037592964473
0.1328848114013672        0.1044161376953125       0.1210293426513672       0.04401461289499308
0.1256762924194336        0.1057191009521484       0.05202689361572266      0.007111195622429754
0.1331645355224609        0.1052705001831055       0.1209540023803711       0.012966774415620627
0.1301300201416016        0.1070388641357422       0.05295937347412109      0.004922647976930167
0.1332891082763672        0.1051417541503906       0.1206067199707031       0.01740374060193433
0.13325                   0.10525                  0.1205                   0.018765982041780482
0.1348223571777344        0.1004122543334961       0.1226618499755859       0.027289853430389515
0.1346239013671875        0.1003374710083008       0.12267529296875         0.026929932632544878
0.1347297058105469        0.1003743133544922       0.1228418273925781       0.024920065397579762
0.1346793670654297        0.1005555267333984       0.1228223876953125       0.027657747704187798
0.1333306732177734        0.1054045333862305       0.1208023834228516       0.01110728684673761
0.133286865234375         0.1053764877319336       0.1206017227172852       0.01425593285971044
0.1346306457519531        0.1025173797607422       0.1212633361816406       0.04269462984853514
0.1346618347167969        0.1024851760864258       0.1214052429199219       0.04505418552293757
0.13445556640625          0.1024552841186523       0.1214093627929688       0.04238596421257785
0.1346839599609375        0.1022255630493164       0.1212203063964844       0.03702860723416706
0.1346172332763672        0.1053877639770508       0.1228634338378906       0.0014490680149818681
0.1344749450683594        0.1055137023925781       0.1226147155761719       0.002372019312716627
0.1345367126464844        0.1053145141601562       0.1225475006103516       0.0019784529607083327
0.1344173736572266        0.1054248275756836       0.1227581939697266       0.0014809853634094718
0.1320912933349609        0.1025135116577148       0.1222366333007813       0.007313304751846046
0.1321964263916016        0.1024886169433594       0.1221679534912109       0.008366666059937208
0.1321874542236328        0.1024386215209961       0.1223120727539063       0.006666400253970322
0.1320810394287109        0.1024036560058594       0.1222347564697266       0.008473005738270603
0.1332181243896484        0.1051542434692383       0.1203568649291992       0.023104866160690664
0.1272554931640625        0.1075374450683594       0.05531829071044922      0.010202449337437426
0.127360466003418         0.1077341766357422       0.05510976028442383      0.009466471903319717
0.1273119201660156        0.1077919158935547       0.05535125732421875      0.008284434314086781
0.1274871978759766        0.1077737731933594       0.05533285903930664      0.009273452198595817
0.1277737579345703        0.1073694534301758       0.0509396858215332       0.006128419345917014
0.127927490234375         0.1074929580688477       0.0509166488647461       0.005888344737939772
0.1277764282226563        0.1075164184570312       0.05094442749023437      0.006279537116710901
0.1277941055297852        0.1074773483276367       0.05111937713623047      0.005814636077572718
0.1280509643554688        0.1041676788330078       0.05609844970703125      0.018629905401531626
0.1278050308227539        0.10420458984375         0.05603197479248047      0.02019055636456669
0.127955680847168         0.1040607681274414       0.05609439086914063      0.021270014121687816
0.1278585968017578        0.1041751480102539       0.05622675704956055      0.01968479330959938
0.1340393524169922        0.1022003402709961       0.1230257110595703       0.0269605988897555
0.1339754180908203        0.1021054306030273       0.1230824127197266       0.03340191034000584
0.1284482574462891        0.1039523620605469       0.05273798751831055      0.010801856188577489
0.1282826995849609        0.1040942459106445       0.0526937484741211       0.010440158830993562
0.1284343566894531        0.1040265960693359       0.05251921844482422      0.00885368735336879
0.1282637023925781        0.1039301376342773       0.05263885116577149      0.010051654194752527
0.1257325820922852        0.1059128646850586       0.05221770095825196      0.007097726411184802
0.1256215591430664        0.1057942428588867       0.05212181091308594      0.007150023882264831
0.1351289672851562        0.1026210403442383       0.1250000762939453       0.0033334475942615144
0.1350321044921875        0.1024545059204102       0.1250818786621094       0.00943419659640525
0.1351166839599609        0.1026439514160156       0.1251731567382812       0.007902610546961716
0.1307265930175781        0.1028598937988281       0.04908686828613281      0.015861595657704897
0.1321379089355469        0.1037915649414062       0.1248597412109375       0.00577840282904773
0.1322738342285156        0.1039568634033203       0.1248092346191406       0.00571833820756057
0.1320025024414063        0.1038844451904297       0.1248218078613281       0.0062780486284299795
0.1321431579589844        0.1039285430908203       0.1249342193603516       0.006036539619560958
0.1328936920166016        0.1009623184204102       0.1214596710205078       0.03273632141035225
0.1330411834716797        0.1011244659423828       0.1215090637207031       0.033324325484604296
0.1327971954345703        0.1010940017700195       0.1214107818603516       0.03593204765101075
0.1328304443359375        0.1010888442993164       0.1216094512939453       0.03426233793559966
0.1293772430419922        0.1070519409179688       0.05395089721679688      0.007021707950405788
0.1301506042480469        0.1066078796386719       0.04988148117065429      0.024136182995171424
0.1299777221679687        0.1065634002685547       0.0499635124206543       0.029711488113185323
0.1300287017822266        0.1064420166015625       0.05004516983032227      0.026102693532651457
0.1305503692626953        0.1049172592163086       0.05318511581420898      0.0027859747269876663
0.1304544067382813        0.1052313232421875       0.05320876312255859      0.0028240508711814883
0.1306358337402344        0.1050747528076172       0.05330959701538086      0.002386369713189299
0.135                     0.10275                  0.125                    0.0041048517308545284
0.1351315765380859        0.1015064392089844       0.1255168151855469       0.011095777992017839
0.1351629791259766        0.1016245498657227       0.1256068878173828       0.01142572078585901
0.1351274566650391        0.1015080261230469       0.12565673828125         0.010016125580002918
0.1352506713867188        0.1014750823974609       0.12556982421875         0.014352234498687276
0.1289378051757812        0.1073943862915039       0.05340053939819336      0.00433047419071843
0.1289916534423828        0.1073528060913086       0.05330059432983399      0.004972632369604554
0.1288456573486328        0.107252555847168        0.05332479476928711      0.005016768247508011
0.1289019775390625        0.1074852142333984       0.05320244979858398      0.004459482021217174
0.1276898727416992        0.1061308517456055       0.05320979690551758      0.011645239115276698
0.1278500289916992        0.1060058364868164       0.05330652618408203      0.015878612873005436
0.1278664169311524        0.106022346496582        0.05312331008911133      0.014558341863420194
0.1278632125854492        0.1061537628173828       0.05326177215576172      0.012590492399322854
0.1271690979003906        0.1047956695556641       0.05635270690917969      0.011364912638257571
0.1271556243896484        0.1049729080200195       0.05634253692626953      0.01165980303145854
0.1272816009521484        0.1048603363037109       0.05646414184570313      0.01094970748919376
0.1274076309204102        0.1049275360107422       0.05625101089477539      0.012862822441963509
0.1271755828857422        0.1034159622192383       0.05529402160644532      0.04325837630084018
0.1274003524780273        0.1035079116821289       0.05522758483886719      0.036956289171161116
0.1272846908569336        0.103285530090332        0.05528334045410156      0.04968333349402114
0.1272641983032227        0.1033466186523437       0.05500972366333008      0.06886476143938196
0.130962158203125         0.1051331939697266       0.04983733367919922      0.030138811240801148
0.1311494903564453        0.1051837768554688       0.04996732330322266      0.03987967816223101
0.13275390625             0.1073235015869141       0.1234457702636719       0.008535917386159629
0.1329046936035156        0.1073065185546875       0.1234990844726563       0.007863800176808204
0.1328607330322266        0.1072132415771484       0.1233180541992187       0.00846938211125648
0.1328552398681641        0.1073652114868164       0.1233831329345703       0.008413427561818745
0.1280561981201172        0.1068522109985352       0.05322424697875976      0.008229489128850787
0.1281376190185547        0.1067525939941406       0.05328152465820313      0.008650803536810707
0.1280392303466797        0.1066308135986328       0.05325590515136719      0.00977607173460834
0.1281070556640625        0.1066781616210938       0.05316426849365234      0.009709840042775655
0.1278641662597656        0.1036103439331055       0.05371352767944336      0.052686313204662445
0.1279133605957031        0.1033926620483398       0.05387020111083984      0.06008420977154837
0.1276979141235352        0.1034046936035156       0.05382190322875977      0.07905949639689415
0.1278288803100586        0.103377571105957        0.05374552154541016      0.10522940118981043
0.1352500915527344        0.1015773391723633       0.1256910247802734       0.014315039511531968
0.1355046081542969        0.1047476654052734       0.1234429779052734       0.0037334513090981026
0.1355202789306641        0.1048404998779297       0.1237272338867187       0.004402434181253724
0.1353445281982422        0.104994270324707        0.1235653686523438       0.005282809978455516
0.1352378845214844        0.1048656768798828       0.1236681060791016       0.005469497164267039
0.1355020446777344        0.1052498626708984       0.1232259521484375       0.003485597923871206
0.1355473022460938        0.1049708099365234       0.1230669860839844       0.00326121792878114
0.1353150177001953        0.105172477722168        0.1230646514892578       0.0026425737252120237
0.1355798645019531        0.1052307281494141       0.1231080627441406       0.0034044590338316166
0.1282785339355469        0.1028308715820312       0.05327316284179687      0.021997490424216552
0.1281295623779297        0.1027299957275391       0.05311228942871094      0.02148846527471623
0.1281914215087891        0.1025892105102539       0.05313502883911133      0.022421807027725543
0.1281314544677734        0.1026127243041992       0.05327594375610352      0.022320411703135454
0.1332671661376953        0.1036594772338867       0.119624267578125        0.024741258679254835
0.1332994384765625        0.1036006164550781       0.1194584732055664       0.024358322220270255
0.1334626770019531        0.1036958694458008       0.1195498580932617       0.02425806345396367
0.1334373931884766        0.1035113296508789       0.1195959625244141       0.018741402304781805
0.1334672241210937        0.103506591796875        0.1193926315307617       0.013901105098365093
0.1340883178710938        0.1058844833374023       0.1231654968261719       0.008055259498866795
0.1338757629394531        0.1058236312866211       0.1231382598876953       0.008332963576443806
0.1340079956054687        0.1061080932617188       0.1231870422363281       0.0073203705590946955
0.1340607452392578        0.105931022644043        0.1230287017822266       0.0074450766322626295
0.1302828369140625        0.1035447387695313       0.05235176849365235      0.008072390799634776
0.1300969696044922        0.1034318008422852       0.05235024261474609      0.008403328047618057
0.1301808166503906        0.1035561370849609       0.05249906539916992      0.010235485414754717
0.130137939453125         0.1035926055908203       0.05237336730957031      0.008797717912599113
0.1290912780761719        0.1063699035644531       0.05400328063964844      0.005981689609260595
0.1284687957763672        0.1020634307861328       0.05447388076782227      0.03698908276249902
0.1283703002929688        0.1019171142578125       0.0544251708984375       0.15473650459732904
0.1284923095703125        0.1019018783569336       0.05446097946166992      0.12799755416861214
0.1283816375732422        0.1019190979003906       0.05454781723022461      0.13357680300816943
0.1288797760009766        0.1063164367675781       0.05410721206665039      0.007253882225380195
0.1292634582519531        0.1019404907226562       0.05091575622558594      0.00935019757887735
0.1295512084960938        0.1019919052124023       0.05100958251953125      0.0088099339537311
0.1293748016357422        0.1018307952880859       0.05103210067749023      0.008673340525433646
0.1293875885009766        0.1018706130981445       0.05090052032470703      0.009003086434968563
0.1287401123046875        0.106871940612793        0.05283263397216797      0.008879227353808226
0.1285152282714844        0.1070001602172852       0.05274473190307617      0.008284255571253786
0.1286478118896484        0.1068701782226563       0.05292566680908203      0.008554975542428815
0.1287566680908203        0.1070917739868164       0.0527437858581543       0.008287867423846686
0.1304013366699219        0.1020235748291016       0.0531994743347168       0.010958537928276172
0.130300048828125         0.1021848297119141       0.05326509094238281      0.012077180966900252
0.1305116577148437        0.1021060485839844       0.05322713088989258      0.014990551961780903
0.1304022369384766        0.1021652984619141       0.05301586532592774      0.010405561743578852
0.1291669769287109        0.1058418807983399       0.05125395584106445      0.004116877366052695
0.1284924468994141        0.1029124755859375       0.05306723022460937      0.019876820808198744
0.128445297241211         0.1028986282348633       0.05276950454711914      0.018781329349619357
0.1285364227294922        0.1030024719238281       0.05278518676757812      0.018467920569279452
0.1287163391113281        0.102868537902832        0.05296855545043946      0.018079159692546733
0.1293939971923828        0.1065110626220703       0.05363076400756836      0.017539817478132144
0.1275917816162109        0.1042754745483399       0.05177220153808594      0.005368784451448396
0.1274546432495117        0.1041538696289063       0.05166390609741211      0.0051790014711622645
0.1273461303710937        0.1043268508911133       0.05174815368652344      0.005256419361682451
0.1263263397216797        0.1074246520996094       0.05352232360839844      0.009663941511054947
0.1261701049804687        0.1075427322387695       0.05331800079345703      0.009935883478843595
0.1262220840454102        0.1076416320800781       0.05341254425048828      0.011145985124559003
0.1276722869873047        0.1030774154663086       0.05398977279663086      0.036671670529759386
0.1277865982055664        0.1031106185913086       0.05380905914306641      0.04536960733102591
0.1278804473876953        0.1031681594848633       0.05392863464355469      0.04340063193572406
0.1277267837524414        0.1029670104980469       0.05394631958007812      0.03468976961312729
0.126471923828125         0.1081529312133789       0.05312836456298829      0.002823612103743149
0.126622184753418         0.108080924987793        0.0530686149597168       0.006782325034924365
0.1265105438232422        0.1081747055053711       0.05294805145263672      0.018247220034122796
0.1265655364990234        0.108250862121582        0.05307207489013672      0.005359659543425087
0.1281065521240234        0.1055921783447266       0.05598733520507813      0.014653177498171167
0.1296606750488281        0.1037246322631836       0.04864138412475586      0.018202599421834973
0.1296762542724609        0.1038079223632812       0.04888173294067383      0.016849571407956572
0.1295400848388672        0.1037979965209961       0.04876882934570313      0.017194664897977677
0.1330967712402344        0.1019650955200195       0.1196870269775391       0.03260059054354166
0.1331811828613281        0.1022738265991211       0.1197747650146484       0.029542879050122664
0.1331801452636719        0.1021449279785156       0.1195504837036133       0.022388311971213763
0.1289805908203125        0.1033544235229492       0.05277291107177735      0.018582130847179437
0.1290220794677734        0.1033913345336914       0.05263019561767578      0.01513122821440102
0.12825                   0.1065                   0.055                    0.015639305748250513
0.1282362060546875        0.106541389465332        0.05486468124389648      0.014891857805604687
0.1280555419921875        0.1065119476318359       0.05501921844482422      0.013265266173045171
0.128094970703125         0.1067071151733398       0.05490499496459961      0.012425430434421372
0.1349985656738281        0.1024321899414063       0.124885986328125        0.017581020405849915
0.1350578155517578        0.1023316116333008       0.1249126281738281       0.01829888816078219
0.1351231689453125        0.1024651184082031       0.1249424133300781       0.006904616141178496
0.1294510498046875        0.1067350692749024       0.05399600219726563      0.00817946879368298
0.1294712066650391        0.1065959930419922       0.05389731216430664      0.009625086865243595
0.1334577331542969        0.1014536285400391       0.1201777877807617       0.029265262755902497
0.1332797393798828        0.1015322952270508       0.1200031890869141       0.03418370982072898
0.1334033966064453        0.1014344253540039       0.1200450592041016       0.029170203143452436
0.1307980041503906        0.1024288101196289       0.05020875930786133      0.010942454523812936
0.1309797668457031        0.102460075378418        0.05027816772460938      0.011348394183952885
0.1306096038818359        0.1071338653564453       0.05089621734619141      0.006062951472802321
0.1305975189208984        0.1072297515869141       0.05082316970825195      0.005813878070843793
0.1274526901245117        0.1086907348632812       0.05335985565185547      0.008275536359093045
0.1275211486816406        0.1085368423461914       0.05349813079833984      0.007684878877174332
0.1274814300537109        0.1085544281005859       0.05324636459350586      0.007556157417636465
0.1275777816772461        0.1086829147338867       0.05334273910522461      0.007332562265364569
0.1290859832763672        0.1067306442260742       0.05424601364135742      0.018744589471675233
0.1299091644287109        0.1034314041137695       0.05298159790039063      0.013759943015501501
0.1300090179443359        0.1035728912353516       0.05318867111206055      0.013726808244586565
0.1300845947265625        0.1035174179077148       0.05310462951660156      0.01386589822591183
0.1298571472167969        0.1035144805908203       0.05251848983764649      0.010305531341058017
0.1300556640625           0.1036084671020508       0.05266317367553711      0.011227948880210174
0.1300030670166016        0.1036335601806641       0.05248049163818359      0.010300670836240448
0.1286082458496094        0.1019235458374023       0.05447704315185547      0.18980612110625456
0.1285561676025391        0.1019594268798828       0.05436296081542969      0.05328463089429733
0.1286706390380859        0.1018866958618164       0.05436655044555664      0.04916739798269124
0.1285853118896484        0.1018183517456055       0.05443327713012695      0.20381412209479344
0.1308691864013672        0.1031105270385742       0.05225678253173828      0.006143985574468606
0.1308402404785156        0.1030948028564453       0.05202346801757812      0.004746152307713982
0.1307361297607422        0.10320263671875         0.0522864990234375       0.006811269360814366
0.1308646545410156        0.1032221527099609       0.05213908386230469      0.005514316627861789
0.1315756225585938        0.1061476898193359       0.1238891143798828       0.013149150796356493
0.131605712890625         0.1061632919311523       0.1237984924316406       0.013872026317050078
0.1316622924804688        0.106113395690918        0.1239078826904297       0.014344361983800409
0.1315490875244141        0.1060244598388672       0.1238852996826172       0.009049839726433402
0.1335103302001953        0.1026518630981445       0.1232949829101563       0.003984189863180135
0.1334330291748047        0.1027963333129883       0.1234501953125          0.0047654029634903354
0.1334521026611328        0.1025483093261719       0.1234201354980469       0.005673283066563223
0.1335907440185547        0.1025920867919922       0.1234631500244141       0.005875328882881609
0.1291670379638672        0.1034903106689453       0.05261756134033203      0.014326359717865795
0.1292462615966797        0.1035519104003906       0.05246002578735352      0.011773501508732047
0.1293121795654297        0.1035709609985352       0.05263808822631836      0.013599062938135526
0.1293072052001953        0.1033555221557617       0.05251515197753907      0.012087503564031474
0.1288257293701172        0.1043575439453125       0.05418324661254883      0.021653737256074834
0.128996826171875         0.1044371032714844       0.05428768920898438      0.02187832317871298
0.1289727478027344        0.107609977722168        0.05191384506225586      0.009296941512844046
0.1289323883056641        0.1074497909545898       0.0520628662109375       0.00849660404627425
0.1290483093261719        0.1074899444580078       0.05191154479980469      0.008037714258107743
0.1258467712402344        0.1068928070068359       0.05338621520996094      0.009887292709451474
0.1259274597167969        0.1069851226806641       0.05352444458007813      0.009332701163149461
0.1258458023071289        0.1067820510864258       0.053515380859375        0.009664425802977971
0.1259915466308594        0.106848518371582        0.05335882568359375      0.009230907609240313
0.1269918441772461        0.1082782211303711       0.052364501953125        0.007736096515924585
0.1270215606689453        0.1081207733154297       0.05255505752563477      0.008573365118327807
0.1270202026367188        0.1083498764038086       0.05250145721435547      0.008492826175496468
0.1269112854003906        0.1082452392578125       0.05247603607177734      0.007980772029565535
0.1288409576416016        0.1035815734863281       0.05043608474731445      0.008126826813377676
0.1288318328857422        0.1036030197143555       0.05060256576538086      0.007551610109304202
0.1290858612060547        0.1037200241088867       0.05047295379638672      0.008806397299707638
0.1335763854980469        0.1027985458374023       0.1233723297119141       0.005219383778335638
0.1336275024414063        0.1027046966552734       0.1235220336914063       0.005232703325775402
0.1292598266601563        0.1062745361328125       0.05321890640258789      0.0056594072616335716
0.1295163116455078        0.1062417221069336       0.05337693023681641      0.006127110501998453
0.1292396392822266        0.1061372680664062       0.05336399459838867      0.005638643575233832
0.1311101379394531        0.1068714218139648       0.05153382873535156      0.009120111590747389
0.1311425170898438        0.1070279541015625       0.05156406021118164      0.01014838141250717
0.1311470947265625        0.1069795532226562       0.05141221618652344      0.00934325094996391
0.1310116729736328        0.1069845199584961       0.0515666275024414       0.010507728106059752
0.1297747955322266        0.1048942184448242       0.0501040267944336       0.023361066206470375
0.1296666259765625        0.1047635498046875       0.05032300186157226      0.02226940002649948
0.1297912445068359        0.104609016418457        0.05016643142700195      0.02186487260896982
0.1298520355224609        0.1047852172851562       0.05034262847900391      0.025324708862545526
0.1344527435302734        0.1059752044677734       0.1214125671386719       0.011804583704227612
0.134523681640625         0.1059678573608398       0.1214273834228516       0.013767508956404773
0.1309821014404297        0.1036728210449219       0.05089697647094726      0.010102497603293558
0.1311200256347656        0.1038125762939453       0.05109152221679688      0.009354376720653397
0.1309112701416016        0.1037057113647461       0.05112767028808594      0.008640308661646728
0.1311319885253906        0.1036846694946289       0.0510956802368164       0.009643652270081158
0.13575                   0.1039484939575195       0.1230586547851562       0.002656269875288355
0.135751708984375         0.1041038131713867       0.1229890594482422       0.0026667171012692485
0.1355682678222656        0.1039556732177734       0.1230079040527344       0.0025898572476230437
0.13575                   0.1040960159301758       0.1231703491210938       0.0029015564835364223
0.134517333984375         0.1058871459960938       0.1213410034179687       0.013871962657976999
0.1279590835571289        0.1076108932495117       0.0518532943725586       0.008517985357033067
0.1278998184204101        0.1079297561645508       0.05163222885131836      0.009910736733651167
0.1279844055175781        0.1079071044921875       0.05195766067504883      0.009947474147261718
0.128060791015625         0.1079599075317383       0.05169912719726562      0.010107230360311218
0.1314089202880859        0.1063099517822266       0.1232069091796875       0.002937247077760039
0.1314971008300781        0.1064250640869141       0.1230780944824219       0.008567150835964158
0.1315406341552735        0.1064354248046875       0.1232030639648437       0.00814471477465702
0.1316090698242187        0.1061704559326172       0.1232157592773438       0.007580343109170305
0.1289673156738281        0.107535888671875        0.0517435302734375       0.01101616958523151
0.1288663024902344        0.1076502838134766       0.0518253402709961       0.008519619197004107
0.1269386444091797        0.1048422775268555       0.05149979400634766      0.00593674075400256
0.1324579772949219        0.104173469543457        0.1250511016845703       0.006860759448304239
0.1325691375732422        0.104126091003418        0.1251969146728516       0.013932036925514951
0.1325786590576172        0.1041280212402344       0.1250347442626953       0.006265238228776895
0.1310401763916016        0.1031102828979492       0.04955937576293946      0.01413597255810514
0.1309947662353516        0.102835075378418        0.04948505020141602      0.01748019332003858
0.1307948760986328        0.1029159393310547       0.04952852630615234      0.01436078310333329
0.13102490234375          0.1029255294799805       0.04938679122924805      0.015239251274085784
0.1350815277099609        0.1058006973266602       0.1222321319580078       0.0021688902249728005
0.1349882354736328        0.1059349899291992       0.1223730926513672       0.002052767280052451
0.1351047058105469        0.1058409881591797       0.1224730224609375       0.002231602762568502
0.1351027374267578        0.1059596099853516       0.1223097229003906       0.0020337313155128285
0.1324461364746094        0.1040734710693359       0.1251259460449219       0.004732336939511151
0.1312366027832031        0.1036601638793945       0.0490335807800293       0.018732194025981846
0.131225341796875         0.103689094543457        0.04885440826416015      0.018354711138478075
0.1310210266113281        0.103535285949707        0.04889057922363281      0.016977885853692608
0.1310235595703125        0.1037802658081055       0.04894862365722656      0.019654419874419956
0.1310921630859375        0.1073636932373047       0.0515166130065918       0.015308702002846068
0.1310308532714844        0.1071706237792969       0.05158013153076172      0.009962726968061785
0.1310153350830078        0.1073250961303711       0.0514276237487793       0.010207204796738612
0.1311388244628906        0.1071601486206055       0.05144430160522461      0.010171611986369813
0.1290679168701172        0.1033723449707031       0.05030711364746094      0.009266946601466096
0.1288505859375           0.1033787536621094       0.05009805679321289      0.010202888083519202
0.1289567718505859        0.1032335357666016       0.05021280670166016      0.009619113923220264
0.1288437194824219        0.1033912963867187       0.05024139022827149      0.009731748854444758
0.1304624176025391        0.1064015426635742       0.05196924209594727      0.003368280615630049
0.1303963470458984        0.1062956619262695       0.05187569046020508      0.002882242785994912
0.1305323638916016        0.1062926635742188       0.05186398696899414      0.0028795314552978487
0.1303966369628906        0.1061706314086914       0.05200533676147461      0.002609236263911863
0.1303090515136719        0.1071439971923828       0.05013876724243164      0.014722755741855387
0.1299174499511719        0.1026445007324219       0.04918197631835938      0.01092463776625637
0.1298008728027344        0.1026071853637695       0.04928670501708984      0.01075095162705745
0.1299976806640625        0.10251806640625         0.04929605484008789      0.012723683210390304
0.1296483001708984        0.101477668762207        0.05167796325683594      0.013643711538808235
0.1295046691894531        0.1016488189697266       0.0516069450378418       0.010800029469909487
0.1307391967773437        0.1069467468261719       0.05127205657958984      0.008318032893622186
0.1307760314941406        0.1070795516967773       0.05125645446777344      0.009504834505762165
0.1297841339111328        0.1019863891601562       0.05391378402709961      0.01209752278268457
0.1295993041992188        0.1018845977783203       0.05392477416992188      0.012346492994762287
0.1296576995849609        0.1020202865600586       0.0540312271118164       0.01410838302802982
0.1297361602783203        0.1020809783935547       0.05379891967773438      0.012894736055107795
0.1327788696289063        0.1076502304077148       0.1224633178710938       0.007904432364195597
0.1329198913574219        0.1076473617553711       0.1224271697998047       0.009340565487529255
0.1329463653564453        0.1074299240112305       0.1226025390625          0.008663575838918003
0.1311685943603516        0.1050822296142578       0.1240927734375          0.008435971293263077
0.1309243469238281        0.1049499816894531       0.1240953063964844       0.008803638693549307
0.1310194396972656        0.1050869140625          0.1242077331542969       0.00911356039996915
0.1309266662597656        0.1051757431030274       0.1240758056640625       0.00873711449693589
0.1290341644287109        0.1062876358032227       0.0538553466796875       0.008643111838561557
0.1291218872070312        0.1062067413330078       0.05394031524658204      0.010634829498751457
0.1290244445800781        0.1073795394897461       0.0518272819519043       0.010215242680663249
0.1294099578857422        0.1037645721435547       0.04894100952148438      0.016121494166496973
0.1295218811035156        0.1037833099365234       0.04910505294799805      0.01567835561799595
0.1304549713134766        0.1019803009033203       0.0530648307800293       0.010041410524609906
0.130291015625            0.1019411010742187       0.05317181777954102      0.01128731278991627
0.1340144195556641        0.1015227127075195       0.1245874938964844       0.022009420045789124
0.1341306457519531        0.1015615386962891       0.1247398834228516       0.024330327238966238
0.1340975036621094        0.1014149322509766       0.1246184997558594       0.0226873891144596
0.1342451629638672        0.1014828262329102       0.1245439605712891       0.024922255045099186
0.1330271453857422        0.1049226531982422       0.1213078765869141       0.019628203088669374
0.1262448959350586        0.1067057876586914       0.05137263870239258      0.006555363726580307
0.1260785293579102        0.1067079620361328       0.051511474609375        0.007166925909733786
0.126173469543457         0.1065896835327148       0.05160208129882812      0.0065133412003999
0.1262172775268555        0.1068631896972656       0.0515173568725586       0.0065014597573426845
0.1283303375244141        0.106790412902832        0.05068293380737305      0.007658143832719263
0.1282719116210937        0.1084439010620117       0.05227651596069336      0.008721652101086212
0.1281593017578125        0.1083893356323242       0.05218521499633789      0.009187276732665235
0.1281593933105469        0.10850146484375         0.05230100250244141      0.006733177400772921
0.1291846008300781        0.1068397674560547       0.0513038444519043       0.005576940764385284
0.1291566314697266        0.1068602600097656       0.05111980056762695      0.005044677781656706
0.1341618499755859        0.1012783966064453       0.1246014251708984       0.023723731043571457
0.1342604064941406        0.1012667236328125       0.1247142639160156       0.024251907033472356
0.1308415832519531        0.1052141189575195       0.04827925109863281      0.028899233892407405
0.1308602600097656        0.1050842742919922       0.04830960083007813      0.025608118662110803
0.1258747940063477        0.1066388778686524       0.05376666259765625      0.008773229937852388
0.1259383087158203        0.1067072677612305       0.05386101913452149      0.00919967388495104
0.1291263275146484        0.1063352127075195       0.05188430404663086      0.007573481419902104
0.1292201538085938        0.1064684066772461       0.05189279937744141      0.012389656680130446
0.1292382354736328        0.1064636764526367       0.05176776885986328      0.009418067458682261
0.1290558471679688        0.1065352630615234       0.05189500427246094      0.008259537241074729
0.1305045318603516        0.1049648666381836       0.04834174728393555      0.024619805634314963
0.13038232421875          0.1048863983154297       0.04860022735595703      0.024135901725485
0.1267574462890625        0.1074419097900391       0.05224750137329102      0.007526115602332651
0.1266957778930664        0.1076591339111328       0.05213655853271484      0.009225844426637325
0.1268915176391602        0.1076436614990234       0.0522056999206543       0.009105567026749358
0.1294925231933594        0.1069621124267578       0.053140380859375        0.008066772045783122
0.1296103515625           0.1071109924316406       0.05312089538574219      0.00839385122176236
0.129666748046875         0.1069609298706055       0.05326069641113281      0.007852916041220966
0.1333761749267578        0.1029879150390625       0.1241265716552734       0.004094647478937501
0.1334315032958985        0.1030874633789063       0.1238910827636719       0.0043894315733931785
0.1335198059082031        0.1030524063110352       0.1241502838134766       0.004266598202860706
0.1334583740234375        0.1029304428100586       0.1240315704345703       0.004581627274633469
0.1305174255371094        0.1063955535888672       0.05319066619873047      0.0022713006929726137
0.1305225372314453        0.1064444885253906       0.05344463348388672      0.002302020581958991
0.1303223266601563        0.1061496963500977       0.05347729873657227      0.002960377818372437
0.1305445709228516        0.1062461700439453       0.05350582885742187      0.0023345099380900954
0.1296120147705078        0.1059854583740234       0.05361708068847656      0.004683087581124954
0.1293730773925781        0.1060485534667969       0.05365397644042969      0.004164813560412413
0.13                      0.1055099945068359       0.05428422927856445      0.10372068249795778
0.1285009613037109        0.1072693710327148       0.05137219619750977      0.006745797229235501
0.1284503936767578        0.1074853363037109       0.05154780960083008      0.007411438569975727
0.1285796966552734        0.1074400787353516       0.05125161743164063      0.006791665959652757
0.1284208374023438        0.1075398406982422       0.05128191375732422      0.006947393669973443
0.1343740234375           0.1054089965820312       0.1223953857421875       0.0029014895621723466
0.134302490234375         0.1053247222900391       0.1222909698486328       0.0028693158900582154
0.1344838562011719        0.1052911071777344       0.1222496643066406       0.002413993337970232
0.1343089141845703        0.1053165054321289       0.1224549255371094       0.00199794540582637
0.1294813995361328        0.1047384033203125       0.05229047012329101      0.004255124707584576
0.1296153259277344        0.1049582595825195       0.0522486457824707       0.0026084087577652086
0.1294950866699219        0.1048413619995117       0.05211636734008789      0.0037039377392060297
0.1293365783691406        0.1050476379394531       0.05220314788818359      0.0037074292109572256
0.1311322479248047        0.1040895690917969       0.04958937072753906      0.02226120931241717
0.1312515258789063        0.1039619293212891       0.04958747482299805      0.021707141555618103
0.1312542266845703        0.1041526565551758       0.04965267181396484      0.024663815425457356
0.1334840087890625        0.1028302307128906       0.1237813262939453       0.005847149937664238
0.1333969421386719        0.102808479309082        0.1239128570556641       0.005214136006358171
0.1335650329589844        0.1029225845336914       0.1238919677734375       0.004485190866854695
0.1343343658447266        0.1017809524536133       0.1246920623779297       0.025104049058174437
0.1310689697265625        0.1044740905761719       0.04915244674682617      0.025553052533626584
0.1310285491943359        0.1044226226806641       0.04890098190307617      0.02538188564761801
0.1312480010986328        0.1045232467651367       0.04901092529296875      0.02699992729382312
0.1307111968994141        0.1029664764404297       0.04895771026611329      0.01672256971957676
0.133652099609375         0.1029443435668945       0.1237604522705078       0.0040292522705380395
0.133733139038086         0.1030366973876953       0.12387109375            0.003942847334838414
0.1292193145751953        0.1059715347290039       0.05309156799316406      0.005360041974279455
0.1292619476318359        0.1061460800170898       0.05298987197875977      0.005265284637509802
0.1340732727050781        0.1010625915527344       0.1239061889648437       0.025209952893056005
0.1338317413330078        0.101040657043457        0.1237313537597656       0.02896126140077869
0.1338391265869141        0.1011445922851563       0.1238222808837891       0.026949792301058897
0.1340618286132813        0.1010764465332031       0.1236231536865234       0.028425879990838142
0.1332880859375           0.1034148178100586       0.1246151428222656       0.0036659291084922725
0.130711898803711         0.1028949737548828       0.04932391738891602      0.014336735682282357
0.1325189208984375        0.1021707077026367       0.1193988494873047       0.013545523654055869
0.1324859924316406        0.1020739440917969       0.1195378799438477       0.017375361239600248
0.1323750152587891        0.1021256637573242       0.1195928802490234       0.016274558570415452
0.1293228302001953        0.1018848037719727       0.0540422592163086       0.014809192124373082
0.1294144592285156        0.1017827987670898       0.05393576812744141      0.012771801810795515
0.1292392120361328        0.1018187484741211       0.05373159408569336      0.013426052209823765
0.1294737396240234        0.1020157775878906       0.05382116317749024      0.013540182963560132
0.1322914428710938        0.1041146392822266       0.1250872650146485       0.005534453359487034
0.1323517913818359        0.1041894226074219       0.1250509185791016       0.006856400980461117
0.1322256164550781        0.1042211303710937       0.1251195220947266       0.01138848916391308
0.1323907623291016        0.1041724700927734       0.1251584320068359       0.012772015765422822
0.1338177185058594        0.1012818450927734       0.1237389373779297       0.029557413652870557
0.1338115692138672        0.1011533279418945       0.1236399993896484       0.03024975096741469
0.1291062622070313        0.102902229309082        0.04974773788452148      0.010168002744895963
0.1291205291748047        0.1027364807128906       0.04986159896850586      0.010055783388050854
0.1292254791259766        0.1029120712280273       0.0499797134399414       0.009946770585959983
0.1357485046386719        0.1039654159545898       0.122520263671875        0.0025227792959819674
0.1355708465576172        0.1040133895874023       0.1226222839355469       0.0024949035397351417
0.1357480773925781        0.1041213531494141       0.1225303344726563       0.0025666186245618724
0.1355794525146485        0.1040463485717773       0.1224194946289063       0.002500671134661981
0.1282510528564453        0.1051610870361328       0.05511547470092774      0.026631348511826834
0.128363037109375         0.1053624496459961       0.0552656478881836       0.024002507785029423
0.1283967132568359        0.1052697525024414       0.05514445495605469      0.02815706496355563
0.1282993469238281        0.1054140625             0.05515473937988281      0.02690356289286609
0.134653564453125         0.1034144668579102       0.1214842071533203       0.0017408653496089968
0.1345925598144531        0.1035091934204102       0.1213655090332031       0.0017710751750628622
0.1348159790039063        0.1037478408813477       0.121396728515625        0.002088343355613865
0.1336514739990234        0.1007738723754883       0.1210696563720703       0.02746594767658696
0.1339918212890625        0.1008425064086914       0.1209263000488281       0.029297874678085555
0.1338378601074219        0.1007930908203125       0.1208618621826172       0.028685986573041732
0.13379052734375          0.1010785522460938       0.1208679046630859       0.030487948738979573
0.1295805969238281        0.1046031265258789       0.05340552520751953      0.0028852255678760872
0.129586181640625         0.1047570724487305       0.05334595108032227      0.003855923221787081
0.1297377624511719        0.1045431900024414       0.05328669738769531      0.0017300209050094015
0.1340527191162109        0.1047272109985352       0.1233475036621094       0.005630995189449372
0.1340103759765625        0.1047117385864258       0.1231089935302734       0.00643968271828998
0.1338442230224609        0.1049389724731445       0.1233164215087891       0.008058667903160012
0.133995849609375         0.1049568099975586       0.1231496276855469       0.012521712666554802
0.1259932861328125        0.106732536315918        0.05398889541625976      0.009278434825615042
0.1260020217895508        0.1065594940185547       0.05411946105957031      0.009409509247100552
0.1343605194091797        0.1047416458129883       0.1240265960693359       0.005627909975641287
0.1341367645263672        0.1048343353271484       0.1241007232666016       0.006067993288242959
0.1342971954345703        0.1049280166625977       0.1240162048339844       0.007610948669230082
0.1341711120605469        0.1048076629638672       0.1238399658203125       0.006092491105076427
0.1333668212890625        0.1017287673950195       0.1199256134033203       0.03987705100212377
0.1328451843261719        0.1016315002441406       0.1200740051269531       0.03655991604123114
0.1329598083496094        0.1018380813598633       0.120058952331543        0.03566089868635849
0.1328681030273438        0.1017062606811523       0.1199718780517578       0.037410031558323814
0.1327277526855469        0.1017740478515625       0.1201522750854492       0.03513422984346358
0.1265735778808594        0.1041620559692383       0.05252432250976562      0.0073611212556682565
0.1265435104370117        0.1042127914428711       0.05236167144775391      0.006418540626682527
0.1266764678955078        0.1043192291259766       0.05248066711425781      0.007110136574334879
0.1349034881591797        0.1020482330322266       0.1221778106689453       0.042757888773224555
0.1351363677978516        0.1020878982543945       0.1223369140625          0.04406607382653382
0.1350678558349609        0.1018925247192383       0.1221057891845703       0.04639294047574448
0.1351305084228516        0.1020924301147461       0.1220918121337891       0.04927028834768049
0.1354708404541016        0.1046488952636719       0.1241339721679688       0.010117397307520315
0.1347621459960938        0.1014307403564453       0.1255794525146484       0.01497321754009728
0.1348876342773438        0.101493408203125        0.1256704864501953       0.01245833048833137
0.12848095703125          0.1086248931884766       0.05328637313842773      0.006786303039850613
0.1284211578369141        0.10847119140625         0.05318801498413086      0.006842451682266533
0.1283878479003906        0.1086583557128906       0.05338135528564453      0.007682756920362516
0.1310599365234375        0.1040007781982422       0.1242526550292969       0.006462037881490937
0.1311670532226563        0.1042009963989258       0.12408349609375         0.007152081147179357
0.1312027282714844        0.103934944152832        0.1241142730712891       0.00675060177382481
0.1309665832519531        0.104066032409668        0.1241344146728516       0.006512664446492407
0.1264585113525391        0.1043856887817383       0.05270129776000976      0.007517833090009322
0.1292397766113281        0.1035333099365234       0.05273677825927735      0.01514817786772916
0.1293509826660156        0.1033804092407227       0.05276749420166016      0.01510136631634743
0.1341081695556641        0.1038793716430664       0.1242005767822266       0.004489320185530243
0.1339047698974609        0.1037554244995117       0.1241243896484375       0.004376477383670527
0.1338408050537109        0.1040003356933594       0.1240457611083984       0.004627953394238753
0.1341818542480469        0.1039118041992187       0.1240825347900391       0.004427811630286383
0.1281304168701172        0.1065051498413086       0.05047685623168945      0.007849882139062096
0.1280088653564453        0.1066224212646484       0.05048830032348633      0.0098266121481498
0.1354688720703125        0.1048000030517578       0.1239741973876953       0.0068800246989045456
0.1309687347412109        0.1071758804321289       0.05172838592529297      0.02945586440486495
0.1309623718261719        0.1070300140380859       0.05167574691772461      0.012441117840758109
0.1310501403808594        0.1071216049194336       0.05165752410888672      0.010928138976965974
0.1310413818359375        0.1048674087524414       0.05041770553588867      0.020535719112104604
0.1310624694824219        0.1050063629150391       0.05026221084594727      0.026258053763489712
0.1309352569580078        0.1047193298339844       0.05024077606201172      0.024534145678266145
0.1308018035888672        0.1049396133422852       0.05038602828979492      0.026166872928572085
0.1286262969970703        0.1077956924438477       0.05401444244384766      0.005598586724456763
0.1286834411621094        0.1078541641235352       0.05387730026245117      0.005287907906706583
0.1285140991210937        0.1077822341918945       0.05386829376220703      0.005731038268649143
0.1285584869384766        0.1079646148681641       0.05405879211425781      0.0071621024501060965
0.1278290634155274        0.1085840606689453       0.05401156234741211      0.007497165454561785
0.1278079452514649        0.1083555603027344       0.05403248596191406      0.0075084628204033586
0.1308288269042969        0.1059815216064453       0.05048563766479492      0.044429962647686116
0.128742919921875         0.1066437377929687       0.05260720825195313      0.010395694209485863
0.1287071533203125        0.1066550521850586       0.05239524078369141      0.00958172662553723
0.1286812286376953        0.1064924468994141       0.05257081604003906      0.009908515133299283
0.1284797515869141        0.1066869506835938       0.05261413955688476      0.009182312224107939
0.1310280456542969        0.106205810546875        0.04937303161621094      0.022531372365280713
0.1312086181640625        0.1061643753051758       0.04942219924926758      0.020827651378400012
0.1311754760742188        0.106199348449707        0.04922586822509765      0.021725700226437612
0.1289332733154297        0.1060130844116211       0.05437009048461914      0.011537788361245534
0.1271819305419922        0.104822021484375        0.05113304138183594      0.005825261531692663
0.1284412384033203        0.1057330017089844       0.05072485733032227      0.002751822032556668
0.1284494323730469        0.1058784790039062       0.05091290283203125      0.003198852526083409
0.1284537811279297        0.1056588821411133       0.05094218444824219      0.0033833116997534747
0.1285745391845703        0.1057179489135742       0.05082655715942383      0.00322087745031429
0.1300797729492187        0.1037390823364258       0.05128563690185547      0.005194986930795929
0.1277132949829101        0.1067686462402344       0.05089374542236328      0.00619185185154848
0.1278585205078125        0.1067629165649414       0.05060902786254883      0.007052442967964247
0.1278042984008789        0.106921989440918        0.05068926620483399      0.00736199584349273
0.1299137725830078        0.1072054290771484       0.05297431945800781      0.02289513920428226
0.1299418640136719        0.1070287017822266       0.05286567306518555      0.005604197708779918
0.1299037933349609        0.1070328750610352       0.05301548385620117      0.00610746595843441
0.1298462524414062        0.1071142044067383       0.0528823471069336       0.006212035950759079
0.1266593551635742        0.1040975341796875       0.05262891006469727      0.007976676473190834
0.1267231292724609        0.1040878143310547       0.05247702789306641      0.007223143262944033
0.1321662750244141        0.1031482772827148       0.1241079711914062       0.0052449568674296215
0.1320407409667969        0.1029093627929688       0.1241250457763672       0.005625612633254738
0.1322757568359375        0.1028979339599609       0.1241281433105469       0.0051490649359154424
0.1305723876953125        0.1042804489135742       0.1225760040283203       0.006703342833295901
0.1303952026367187        0.1044258880615234       0.1227487030029297       0.005560157588503069
0.130380615234375         0.1043617553710938       0.1225833129882812       0.007886312785161217
0.1303837738037109        0.1042517547607422       0.1227647094726562       0.005763330126543478
0.1303878936767578        0.1040748519897461       0.1227841491699219       0.005673142705643082
0.1305731048583984        0.1042331085205078       0.1228828887939453       0.006133970854361036
0.1302232971191406        0.1069673919677734       0.05287060165405274      0.003988565259836105
0.1300553283691406        0.1070962524414062       0.05283374786376954      0.005908263723365313
0.1340458526611328        0.1013242263793945       0.1238605499267578       0.027781531695875838
0.1338473358154297        0.1012558364868164       0.1239217224121094       0.023301114942799857
0.1303847961425781        0.1041824111938477       0.1226030426025391       0.0065415968566425965
0.13025                   0.1075                   0.05                     0.02879704495309517
0.1302487487792969        0.1073679733276367       0.04999238586425781      0.024255284181980075
0.1326428527832031        0.1075903015136719       0.1218388061523438       0.008672874974756564
0.1325733337402344        0.1074567260742188       0.1219170227050781       0.00911818183105522
0.1327395782470703        0.1076371765136719       0.1220147705078125       0.008896710625970708
0.1325368957519531        0.1076400909423828       0.1219486541748047       0.010192479464943982
0.1330096588134766        0.1051641540527344       0.1223117065429688       0.008166515895020026
0.1328413696289062        0.1052173385620117       0.1221668243408203       0.010409151311961216
0.1301405944824219        0.1063516235351563       0.0535190658569336       0.004345677895889357
0.1302186584472656        0.1066129379272461       0.05357048416137696      0.004608252163233288
0.1303748321533203        0.1065457534790039       0.05351113510131836      0.0032530507537952636
0.1301120147705078        0.1066101379394531       0.05341196823120117      0.004864724426206394
0.1356727905273437        0.1030405883789063       0.1225000610351562       0.0043625111598386435
0.1356985321044922        0.1031937255859375       0.1225000305175781       0.0037347448890310705
0.1354648895263672        0.1031576614379883       0.1224911346435547       0.0027567855901405305
0.1356837768554688        0.1031510925292969       0.1226776580810547       0.003507542932593451
0.132254150390625         0.1044831390380859       0.1250400543212891       0.007094820688932339
0.1323200378417969        0.1044345169067383       0.1248431701660156       0.0067642964057966545
0.1336460571289063        0.1041516571044922       0.1207777557373047       0.014483400535966084
0.1336313018798828        0.1039993362426758       0.1208324203491211       0.014950047175569572
0.1335180969238281        0.1039658660888672       0.1207543106079102       0.023198971126728408
0.1337027435302734        0.1040153656005859       0.1206829223632813       0.012304884034081948
0.127559326171875         0.1046625137329102       0.05113830184936523      0.0046902715273251985
0.1277405014038086        0.1047272415161133       0.05106919097900391      0.004454307325942439
0.1276045608520508        0.1047774353027344       0.05128395080566406      0.005002889364110867
0.1335025024414062        0.1040467071533203       0.1208610229492188       0.020846772625873707
0.1336910400390625        0.10381298828125         0.1208302612304687       0.02521194270364841
0.1266788711547852        0.1041423034667969       0.05233475494384766      0.006357930926135956
0.1333290710449219        0.1055468368530273       0.1214073333740234       0.01665231622942904
0.1333141326904297        0.1055398864746094       0.121182373046875        0.014948468899146186
0.1331718597412109        0.1054428176879883       0.1213804626464844       0.013199020250418766
0.1333238220214844        0.1056700057983398       0.1213387908935547       0.015581465812335004
0.1284997253417969        0.1059176788330078       0.0525455322265625       0.009860374472752736
0.128337387084961         0.1060182418823242       0.05257715225219727      0.013485702038164857
0.1282457275390625        0.1059645690917969       0.0523881950378418       0.008856373114968771
0.1282928466796875        0.1057660064697266       0.0525898666381836       0.008550816992628463
0.1339310913085938        0.1017691802978516       0.1240872955322266       0.03268473341713592
0.1340880432128906        0.1016133804321289       0.1239975891113281       0.029524448595915784
0.1338501739501953        0.101746223449707        0.1239232635498047       0.02524343650995197
0.1275883636474609        0.1028122711181641       0.05511450958251953      0.12563864577973652
0.1276862487792969        0.1029781646728516       0.05505885314941406      0.06297660689237036
0.1276715850830078        0.1028899002075195       0.05524636459350586      0.054842332203273655
0.1277083358764649        0.102788444519043        0.05517670822143555      0.07767245640345298
0.1306969909667969        0.1054104995727539       0.05052839279174805      0.03125715387153351
0.1307469482421875        0.1052597122192383       0.05030256271362304      0.030860870711928043
0.1306708984375           0.1052593688964844       0.05056737136840821      0.028861125527382122
0.1305748443603516        0.1053390502929688       0.0505688705444336       0.027840512047883955
0.1338418579101563        0.1011021423339844       0.1228425140380859       0.0378977729554105
0.1336031188964844        0.1010571899414063       0.1228748168945313       0.04066411262208776
0.1336054077148437        0.1012603607177734       0.1228905487060547       0.042777713401425825
0.1336766815185547        0.1010945739746094       0.1226422729492188       0.03947444779610393
0.1296826629638672        0.1019859466552734       0.0504107666015625       0.009004851574024858
0.1296752319335938        0.1022132034301758       0.05038605880737305      0.008543621972198667
0.1298090209960938        0.1020729675292969       0.05054124069213867      0.00902328852962607
0.1297851409912109        0.1020684280395508       0.05025457763671875      0.008045755805955318
0.1352476043701172        0.1009223098754883       0.1234221496582031       0.027674124659623028
0.1350721740722656        0.1011182098388672       0.1234488220214844       0.02794600333592756
0.1350612945556641        0.1008345031738281       0.1234550476074219       0.027754516637302013
0.1352486114501953        0.1010204544067383       0.1235298614501953       0.02711682037488019
0.1301011047363281        0.1049110870361328       0.0486170539855957       0.02323639661134669
0.1301551818847656        0.1048912887573242       0.04836119079589844      0.021655222274927645
0.1301764984130859        0.1047053680419922       0.04850957489013672      0.022237367294176007
0.1300202484130859        0.1048093795776367       0.04842855072021485      0.021138266344970704
0.1326280670166016        0.1052647399902344       0.1247909545898438       0.0077097588426614785
0.1324474182128906        0.1052032623291016       0.1248486175537109       0.00931013450789543
0.1352471771240234        0.1009192123413086       0.1231716156005859       0.028199710171959175
0.135046875               0.1010896530151367       0.1231661376953125       0.029057871863771092
0.1352483062744141        0.1010276641845703       0.1232873229980469       0.02786361067358662
0.1322446441650391        0.1023181076049805       0.1203281555175781       0.03283301265432547
0.132019775390625         0.1022519607543945       0.1203888320922852       0.03263168011098776
0.132055892944336         0.1024832763671875       0.1202478485107422       0.029538570526348083
0.1320133361816406        0.1022770690917969       0.1202538604736328       0.02931760581630195
0.1268899383544922        0.1035000305175781       0.05510794830322266      0.03022463587970924
0.126992073059082         0.1034526443481445       0.05495304870605469      0.05374614147843128
0.126875                  0.103375                 0.055                    0.07447949205201548
0.1269072647094727        0.1035616683959961       0.05498691940307617      0.03547786642374197
0.1330247955322266        0.1011901321411133       0.1204843902587891       0.03300536214838243
0.1331744995117188        0.1011829986572266       0.1203994750976563       0.0342214492468245
0.1330987396240234        0.1014259490966797       0.1204430618286133       0.034452496139439556
0.1329092254638672        0.1012860260009766       0.1204488830566406       0.03495656048294382
0.1330691223144531        0.1012628173828125       0.1203769607543945       0.03412427291826553
0.1284053649902344        0.1056752090454102       0.05280784606933594      0.008475446039656089
0.1264320449829102        0.1067419586181641       0.05463809967041016      0.011244604661149907
0.12675                   0.1035                   0.055                    0.01759252895435851
0.1274087219238281        0.1076233901977539       0.05146630859375         0.009469070645077316
0.1274505996704102        0.1077227783203125       0.05151741027832031      0.00959422976640744
0.1274450607299805        0.1075258102416992       0.05165888977050782      0.008278744469097538
0.127681037902832         0.1077036285400391       0.05162335968017578      0.009011419139349634
0.1280601348876953        0.1061919174194336       0.05289322280883789      0.011899273249397768
0.1280291595458984        0.1063329772949219       0.05265723419189453      0.009780995925218564
0.1278555603027344        0.1062228393554688       0.05284801864624024      0.010451452570213175
0.1280471496582031        0.1063603515625          0.05294039535522461      0.012595299286583943
0.1327718353271485        0.1013046035766602       0.1205109405517578       0.035328083362544914
0.1328806610107422        0.1011599807739258       0.1205679397583008       0.028632887556616405
0.1276055679321289        0.105338996887207        0.05615101623535156      0.015100303053800902
0.1275229110717774        0.1054513397216797       0.05630624771118165      0.014426339361598173
0.1273991088867188        0.1054941482543945       0.05609604644775391      0.01735588804475834
0.1273937683105469        0.1053825988769531       0.05630944442749024      0.014078342452726931
0.1345                    0.102125                 0.124375                 0.026966913837350677
0.1347123413085937        0.1018750381469727       0.1243737945556641       0.026191351238165624
0.1343790283203125        0.1019950866699219       0.1243379211425781       0.03946505945179342
0.1345                    0.102                    0.12425                  0.0349914755389247
0.1323544921875           0.1053394241333008       0.119655143737793        0.013091161753665903
0.1322025756835938        0.1053522033691406       0.1196792755126953       0.013870149491551768
0.1328019104003906        0.1013941650390625       0.1203952941894531       0.03583655964738347
0.1326558532714844        0.1037488479614258       0.119304084777832        0.024403982889009135
0.1327608337402344        0.1036775817871094       0.1194799575805664       0.025261073579624302
0.1325559539794922        0.1038004379272461       0.1194392013549805       0.02359915473590157
0.132558837890625         0.1035825119018555       0.1193100204467773       0.025334866296802226
0.1330807342529297        0.101358528137207        0.1202646102905273       0.03444622599138226
0.1268938446044922        0.1041934204101563       0.05239593124389649      0.00699480520178638
0.1309350738525391        0.1068603286743164       0.05067905807495118      0.009764192419265898
0.131193115234375         0.1069416198730469       0.05083876037597657      0.008279732894635048
0.1311647033691406        0.1067427444458008       0.05082631683349609      0.010593069514713215
0.1311972961425781        0.1068656616210937       0.05071598815917969      0.008996065607314632
0.1355735168457031        0.1050903930664062       0.1228838653564453       0.002898630418259157
0.1356600799560547        0.1051037902832031       0.1231091613769531       0.004457947761400926
0.1340582122802735        0.1008674087524414       0.1212287292480469       0.030526634818359696
0.1342672119140625        0.100967155456543        0.1210632629394531       0.03261051604829352
0.1342846527099609        0.1010484466552734       0.1212914428710938       0.031852815356248364
0.1342423706054688        0.1008421783447266       0.1211826171875          0.0330026752566463
0.1271436157226563        0.1063586883544922       0.05113108825683594      0.006007222243608178
0.12725                   0.1065                   0.051                    0.006425887960752832
0.127125                  0.106375                 0.051                    0.006723747687609554
0.1346105499267578        0.1013382263183594       0.1252653503417969       0.01956011929955486
0.1344730224609375        0.1013736724853516       0.1250762176513672       0.022613950496548546
0.1346605987548828        0.10154443359375         0.1251541290283203       0.019690184603259542
0.1280765686035156        0.1057918853759766       0.05062714004516602      0.002865680569314756
0.127975715637207         0.1057146453857422       0.05087731170654297      0.00401907234446152
0.1279169769287109        0.1059567108154297       0.05069001388549805      0.0030412895170689094
0.1279515762329101        0.1057014236450195       0.05062374114990235      0.003717795232875531
0.134609375               0.1011310806274414       0.1249586181640625       0.02638775748383357
0.1347136077880859        0.1012495040893555       0.1249240417480469       0.023003466057577675
0.1344654846191406        0.1012385864257812       0.1249558410644531       0.02544823298308895
0.1345762023925781        0.1012115097045898       0.1251092681884766       0.023832822012454256
0.13525                   0.102                    0.125                    0.015986086637342432
0.13525                   0.102                    0.12475                  0.02097266142057997
0.13525                   0.1018463668823242       0.1248520812988281       0.018453684276737936
0.1350785827636719        0.1017861251831055       0.1248815155029297       0.01889870728242577
0.13575                   0.103                    0.122                    0.007383458084191577
0.1356056518554687        0.1030826034545898       0.1220291900634766       0.0019425296286716565
0.1357014007568359        0.1031914749145508       0.1219458312988281       0.002043632578369905
0.1356253356933594        0.1030134353637695       0.1219432830810547       0.0016452353633544961
0.1356290283203125        0.1044035873413086       0.1222526702880859       0.002741774490372461
0.1357523040771484        0.1043935089111328       0.1222689056396484       0.002764585770646469
0.1357447357177734        0.1043162689208984       0.1221472015380859       0.0027836616802967952
0.1355054931640625        0.1030267028808594       0.1218887176513672       0.00121698967436743
0.1355090637207031        0.1029703063964844       0.1220034027099609       0.001535289207994755
0.1338139953613281        0.104237678527832        0.124770263671875        0.004612570759605249
0.1337696228027344        0.1040608367919922       0.12471240234375         0.004743120654963569
0.1337149963378906        0.104248405456543        0.1248338623046875       0.004869797322672409
0.1337009429931641        0.104162971496582        0.124571044921875        0.00497464228574529
0.1344059906005859        0.1011141891479492       0.1247053680419922       0.024837819517334887
0.1342936401367187        0.1011313934326172       0.12459521484375         0.02489561524327438
0.1345596008300781        0.1010873336791992       0.1245171813964844       0.025411770380430538
0.1344454956054688        0.1009995498657227       0.1245814819335938       0.025232048915447575
0.135451171875            0.1051228713989258       0.1234626159667969       0.005129460292166323
0.1355220642089844        0.1051113586425781       0.1233484191894531       0.004999171200768054
0.1353266754150391        0.1051162338256836       0.1232879180908203       0.003068891548432591
0.1354313812255859        0.1052597961425781       0.123341552734375        0.003221367220581047
0.1347363586425781        0.1021727981567383       0.1230039215087891       0.034701047691064496
0.1346930847167969        0.1021691284179688       0.1231859588623047       0.03589768083447051
0.1348562316894531        0.1021086654663086       0.1231704406738281       0.03809402459451427
0.1344396209716797        0.1034490203857422       0.1228057708740234       0.002131853863417113
0.1344022216796875        0.1035432968139648       0.1226690673828125       0.00219972773005082
0.1345188293457031        0.1035921936035156       0.1228928527832031       0.0018495054494067566
0.1345333251953125        0.1034308090209961       0.1227211303710938       0.0018087619624800346
0.1319258270263672        0.102728401184082        0.1207349319458008       0.03292345263957813
0.1318694152832031        0.1024870223999023       0.1207939987182617       0.0337958899402621
0.1320486907958984        0.1025382614135742       0.1208001098632813       0.038292154634575595
0.1318462982177734        0.1025691223144531       0.1209668273925781       0.03513818133507448
0.1345262145996094        0.1026382522583008       0.1212425689697266       0.04098801496462328
0.1345585632324219        0.1026060256958008       0.1213663940429688       0.04014301977650548
0.1325220642089844        0.1056894073486328       0.1247876434326172       0.00834253236909734
0.1324913940429688        0.1058713989257812       0.12467333984375         0.008532455956604342
0.1326233825683594        0.1057562789916992       0.1246020050048828       0.008028726826257444
0.1330336761474609        0.1054698944091797       0.1200988616943359       0.016521142354271136
0.1329082946777344        0.1053559875488281       0.1201578063964844       0.01774133972628264
0.1330815124511719        0.1053364334106445       0.1200436859130859       0.015032300558211937
0.1317502288818359        0.102911247253418        0.1204214935302734       0.02676414524767272
0.1315480346679687        0.1030131225585938       0.1202897415161133       0.022289123229837733
0.1317449798583984        0.1031495208740234       0.1202384490966797       0.02519635599966729
0.1316637878417969        0.1029387741088867       0.1201288833618164       0.026493999815573047
0.1316345977783203        0.1033290710449219       0.1199010391235352       0.02348011755199337
0.1315427703857422        0.1032625274658203       0.1200548324584961       0.024286534898351874
0.1317738952636719        0.1033743515014648       0.1200157699584961       0.02374297171527262
0.1315663452148438        0.1029030227661133       0.1204020156860352       0.025775523813671448
0.1316101989746094        0.1029033737182617       0.1202590942382813       0.025778967080386968
0.1290335845947266        0.1063528213500977       0.05114472198486329      0.003619369371739489
0.1292365112304688        0.106381233215332        0.05114445877075195      0.0032953570487516963
0.1316174621582031        0.1031280517578125       0.1205051040649414       0.02424746651458956
0.1335667724609375        0.1039061050415039       0.1209196166992187       0.01682210744258623
0.1337241973876953        0.1038685836791992       0.1210236511230469       0.017653208240622265
0.1335698852539063        0.1037606887817383       0.1209551849365234       0.024448788141492324
0.1337134094238281        0.1037416458129883       0.1209939041137695       0.023742135144039174
0.1345376129150391        0.1026153411865234       0.1215163269042969       0.042722364247612034
0.1317422027587891        0.1032014083862305       0.1207245330810547       0.02751291446270617
0.1315789489746094        0.1033137435913086       0.1209685821533203       0.031195907707350208
0.1315395355224609        0.1032027587890625       0.1208658676147461       0.023205220761958533
0.1317697448730469        0.103137809753418        0.12093896484375         0.031059141397980862
0.1284933471679688        0.1049276580810547       0.05512161254882813      0.02531236807224432
0.1286958160400391        0.1047326812744141       0.05500876235961914      0.024859521476433225
0.1287021636962891        0.1049650115966797       0.05503268814086914      0.0266631240061635
0.128758773803711         0.1048760070800781       0.05513594818115235      0.02608915650156906
0.1334082641601562        0.1037350616455078       0.1208100509643555       0.031175041204450946
0.1336793518066406        0.1036106109619141       0.1209776000976562       0.04003690174758969
0.131472412109375         0.1032143096923828       0.1207292861938477       0.022954171947142294
0.1274272155761719        0.1086454849243164       0.05394434356689453      0.007906521717466695
0.1273090591430664        0.1084733428955078       0.05399007797241211      0.0081181362111108
0.1278506011962891        0.1054888000488281       0.05471186828613282      0.020661607763770105
0.1280749816894531        0.1055390548706055       0.0547860107421875       0.023055810449993133
0.12801318359375          0.105387321472168        0.05468387222290039      0.026804566705068925
0.1279848022460938        0.1055300140380859       0.05462017822265625      0.020489210879192903
0.1332933959960937        0.1054335098266602       0.1216010589599609       0.019544280483876065
0.133176025390625         0.1056075820922852       0.1216047210693359       0.012447171829601275
0.1300161285400391        0.1017725448608399       0.05087375640869141      0.009210665609791167
0.1301406860351562        0.1017830123901367       0.05093146514892578      0.008469877289517988
0.1300874176025391        0.1018016967773438       0.05074939346313476      0.009511492232285798
0.1300400695800781        0.1019050598144531       0.05097635650634766      0.008503796365697012
0.1349421539306641        0.1004630279541016       0.1226335754394531       0.029246233114928057
0.1349108123779297        0.100643684387207        0.1227183837890625       0.029468311523632756
0.1348798217773438        0.1004367065429688       0.1228250885009766       0.027074167496825015
0.1277139739990234        0.1031470031738281       0.05553225708007813      0.03188192082425128
0.1278783111572266        0.1030983734130859       0.05533220672607422      0.03361216396479932
0.1278525314331055        0.1031643218994141       0.0556157455444336       0.029509459081253284
0.1340794067382813        0.1055396041870117       0.1242711791992187       0.006527438264338421
0.1342542419433594        0.1053237457275391       0.1242616577148438       0.006188727044932665
0.13424169921875          0.1054838638305664       0.1243707427978516       0.005119246951289457
0.1340478515625           0.1052916870117187       0.1242953491210938       0.006349591686610906
0.1336230926513672        0.1017584381103516       0.1199829711914062       0.031274366819694636
0.1318947906494141        0.1039476089477539       0.1194471282958984       0.02002809065295271
0.1320379180908203        0.1038284378051758       0.1195851669311523       0.020629865341106533
0.1318989562988281        0.1037520141601563       0.1194412002563477       0.019214188418221163
0.1320759582519531        0.1038340301513672       0.1193455200195312       0.01896744545861899
0.1284478149414063        0.1021156616210938       0.05464298248291016      0.02510638430907272
0.1285704956054688        0.1022882385253906       0.05451015853881836      0.019181054846692695
0.1286260986328125        0.1021492080688477       0.05469132614135742      0.023013171418272704
0.1291441955566406        0.1062010726928711       0.05441290283203125      0.008211886708929786
0.1291387939453125        0.1063381118774414       0.0544122314453125       0.006693022870039141
0.1290825500488281        0.1062149353027344       0.05452073287963867      0.008141216759707403
0.1342313385009766        0.1025517196655273       0.1213226013183594       0.045136356576202644
0.1344485015869141        0.1026941452026367       0.1213736419677734       0.04277637936277669
0.1343705596923828        0.1026278228759766       0.1215631103515625       0.041555726300158594
0.1339693145751953        0.1050046691894531       0.1220407867431641       1.758206394569029E-4
0.1340846557617187        0.105130012512207        0.1220867309570313       3.88364542637272E-4
0.1340106658935547        0.1051339111328125       0.121978515625           4.739015426755837E-4
0.1324807586669922        0.1045054397583008       0.1224729614257812       0.011405893996598339
0.1324678955078125        0.1044372177124023       0.1222481079101563       0.010659300006476698
0.1324585113525391        0.1046582489013672       0.1222833862304687       0.011938751629123685
0.1325889892578125        0.1045168380737305       0.1223819885253906       0.011861341384188356
0.1336047058105469        0.1066081085205078       0.1244811096191406       0.007424591809704284
0.1336952209472656        0.1066124420166016       0.1242783355712891       0.006423964496159251
0.1285633087158203        0.1019506683349609       0.0545963249206543       0.16496796508336226
0.1330552062988281        0.104694953918457        0.1226464080810547       0.010085430678520543
0.1330376434326172        0.1045689697265625       0.1226544494628906       0.012836532976151326
0.1331168823242188        0.1046663131713867       0.122822998046875        0.009903620446944306
0.1329212341308594        0.1046736907958984       0.1227382049560547       0.012260970612555131
0.1359940643310547        0.105628791809082        0.1222906494140625       0.0017062189259198872
0.1359280242919922        0.1055012741088867       0.1222525787353516       0.001977752039766652
0.1360647888183594        0.1055338516235352       0.1223645629882813       0.0011869556086156067
0.1360751495361328        0.1054956436157227       0.1221789398193359       0.0019427327136964804
0.1360270080566406        0.1056004180908203       0.1221042633056641       0.002097468280496873
0.1359120178222656        0.1054655609130859       0.12208349609375         0.0022886663127199953
0.126847900390625         0.1067731094360352       0.05581639099121094      0.011324982535781387
0.133481201171875         0.1048826446533203       0.121358154296875        0.005439445618192928
0.1334345855712891        0.1049764862060547       0.1212617950439453       0.007466184872417144
0.1319295959472656        0.1075383682250977       0.1220480194091797       0.011149660087164203
0.131931381225586         0.1075501251220703       0.1222325744628906       0.010804120330988824
0.1321764526367188        0.1074571151733398       0.1221634216308594       0.010662154918523431
0.1320724029541016        0.1076333465576172       0.1221281890869141       0.016754905453779077
0.1301121673583985        0.1018467483520508       0.05323331069946289      0.010242814518248017
0.1301803741455078        0.1020852203369141       0.0531696662902832       0.01099935554949834
0.1346002807617188        0.1058115539550781       0.1226380462646484       0.0030700972106702936
0.1347916259765625        0.1058150482177734       0.1225877380371094       0.0023489843008466633
0.1346647644042969        0.1056252746582031       0.1226351165771484       0.0022641237042013863
0.1346185455322266        0.1057613754272461       0.1224165954589844       0.0021676500835551213
0.1291735229492187        0.1044617538452148       0.05239395141601563      0.005581431630853061
0.1290229797363281        0.104354377746582        0.05246685028076172      0.006692926219209913
0.1290837707519531        0.1046268844604492       0.05242169189453125      0.0056769816595757605
0.1290650329589844        0.1044162750244141       0.05226371765136719      0.004918275389673046
0.1332605743408203        0.1063285903930664       0.1247808227539063       0.006623673073679626
0.1331354827880859        0.1061690826416016       0.1247115936279297       0.007233621990715604
0.1333605651855469        0.1062400207519531       0.1248035125732422       0.007539127177598931
0.1273239898681641        0.10416748046875         0.05167211151123047      0.005107226921138956
0.1311747131347656        0.1050487442016602       0.05002301788330078      0.029245964909972267
0.1297697601318359        0.1021280288696289       0.05403367614746094      0.014677277053300575
0.1299158325195313        0.1021257705688477       0.05392650985717774      0.013023245115396778
0.1341085510253906        0.1050704498291016       0.1218959045410156       2.7970360438152444E-4
0.1274625930786133        0.1039231796264648       0.0557872314453125       0.022436073277724865
0.1273764953613281        0.103935905456543        0.05599131011962891      0.02121554624709726
0.127208236694336         0.1040279541015625       0.05594136810302734      0.020072844484834488
0.1352198028564453        0.1034579315185547       0.1215164184570312       0.0024397519184297233
0.1350063171386719        0.1033610229492188       0.1215018920898438       0.0020717209067945374
0.1349884796142578        0.1035197982788086       0.12163916015625         0.0020891129401092467
0.1350901184082031        0.1035205383300781       0.1213847351074219       0.0021824238107314505
0.1341628265380859        0.10367919921875         0.1215440826416016       0.002726817710642803
0.1341398315429687        0.1035511322021484       0.1216834411621094       0.0030563462055306413
0.1341197814941406        0.1038814849853516       0.1216812438964844       0.0027279173284486327
0.1339915161132813        0.1036793060302734       0.1216885528564453       0.0034751693865770687
0.1339532623291016        0.101397087097168        0.1242527465820313       0.029373581150852264
0.1338920288085937        0.1013660430908203       0.1240558929443359       0.027602475163285106
0.1341285247802734        0.1012891311645508       0.1241262512207031       0.027374696818558968
0.1339685516357422        0.1048346481323242       0.1217892456054687       4.972475126625609E-4
0.132751220703125         0.1016258239746094       0.1216974945068359       0.04035979308783407
0.1329058532714844        0.1015648040771484       0.1215200500488281       0.03998097699763063
0.1326861724853516        0.1016344451904297       0.1215064849853516       0.046233133932378094
0.1331635894775391        0.1031268920898438       0.1220176391601562       0.006224658520853337
0.1331416931152344        0.1032729415893555       0.1219299163818359       0.007294911876595382
0.1332183990478516        0.1033666763305664       0.1220538482666016       0.0062299069371155825
0.1332712097167969        0.1031792602539063       0.1219944458007813       0.0057722789619732975
0.13471826171875          0.1017351989746094       0.1212041473388672       0.03154682869912569
0.1349692077636719        0.1018192367553711       0.1210471801757813       0.024445534509291274
0.1349003753662109        0.1019670181274414       0.1211973114013672       0.029102812391726032
0.1349996185302735        0.10166943359375         0.1211807250976562       0.02799166715467679
0.1343866577148438        0.1024992141723633       0.1217182159423828       0.045554434823989104
0.1344841156005859        0.1025616455078125       0.1216393737792969       0.041602147045416975
0.1332138824462891        0.1042011337280273       0.1223364562988281       0.007922845400853548
0.1330216522216797        0.1041258926391602       0.1224300689697266       0.0073205400828783174
0.1330717926025391        0.1041786499023438       0.1221994934082031       0.008487799468017412
0.1328784027099609        0.1041135406494141       0.1219691162109375       0.009019259792417269
0.1328352355957031        0.1042081069946289       0.1221952209472656       0.007592187568388282
0.1329835510253906        0.1042688674926758       0.1220593872070313       0.007854592588561755
0.1304865112304688        0.1018882141113281       0.05059911727905274      0.012853984094734964
0.1305228424072266        0.1020863265991211       0.05074264526367188      0.009366049391667292
0.1305986022949219        0.1019445037841797       0.05073197937011719      0.01010097136318389
0.1306033020019531        0.1019719161987305       0.05054059982299805      0.011344562752331793
0.1357697143554688        0.1052806243896484       0.1220828857421875       0.0026606719853727407
0.1358664245605469        0.1050542907714844       0.1222345275878906       0.0027321526613215004
0.1359420776367188        0.1052221908569336       0.1222630920410156       0.002483747033081678
0.1340635986328125        0.1070888595581055       0.1231959686279297       0.0049741120382875625
0.1339963989257812        0.1071688690185547       0.1230779266357422       0.004721948666240241
0.1339911499023438        0.1072077865600586       0.1232277069091797       0.007409885944757611
0.1279679870605469        0.1026320953369141       0.05437303924560547      0.021885238185810302
0.1277637557983398        0.1025251922607422       0.05451375579833984      0.026250450018274078
0.1278231353759766        0.1027535171508789       0.05456358337402344      0.03369864923130051
0.1277446060180664        0.1026048126220703       0.05439402389526368      0.02485707298171789
0.1325835571289063        0.1041231536865234       0.119281982421875        0.021569551193767487
0.1327425384521485        0.1041259689331055       0.1192940292358398       0.02187204609544434
0.13270361328125          0.1042244873046875       0.1194726181030273       0.02175570486982001
0.1312736511230469        0.1037545547485352       0.1210949249267578       0.018164110494605222
0.1311857147216797        0.1037572479248047       0.1212274017333984       0.01535750563977455
0.1312545928955078        0.1036542587280273       0.1212761993408203       0.016889534616924898
0.1290648803710938        0.1072212295532227       0.05165311813354492      0.008433602030174089
0.1294492950439453        0.1046693420410156       0.05345548629760742      0.005282461036872984
0.1294904632568359        0.1048222808837891       0.05354676818847656      0.004440632953381225
0.1296010284423828        0.1046361389160156       0.05353753662109375      0.002766616466206746
0.1343584289550781        0.1016617813110352       0.1238438873291016       0.031127853323046205
0.134375                  0.101875                 0.124                    0.04333386871008233
0.1344934844970703        0.1018250885009766       0.1238403015136719       0.034840235576271035
0.129426025390625         0.1070077056884766       0.05332486343383789      0.010154495873995587
0.1294290466308594        0.1069050445556641       0.05355905151367188      0.007822370701228671
0.129281494140625         0.1069158477783203       0.05342816543579101      0.006572357670825763
0.1293807067871094        0.1068500061035156       0.05337886047363281      0.010878103920813812
0.1318966064453125        0.1024423675537109       0.1234505767822266       0.0058672310686611025
0.1319150085449219        0.1026999588012695       0.1234790954589844       0.004960648165524143
0.1330495452880859        0.1042738418579102       0.1223410339355469       0.009114555134957172
0.1352494964599609        0.1009519882202149       0.1245221099853516       0.02681252261976831
0.1351458129882813        0.1010892791748047       0.1246170196533203       0.022839291785934097
0.1352496337890625        0.101087760925293        0.124522705078125        0.023417316769140148
0.1351540679931641        0.1010114593505859       0.1244650115966797       0.02471164619506451
0.1311340026855469        0.1031103439331055       0.1235357666015625       0.005867982843239113
0.131202392578125         0.1031163558959961       0.1236993713378906       0.005801196965822295
0.1310987396240234        0.1032418670654297       0.1236476135253906       0.006131568648139415
0.1332924499511719        0.1049904251098633       0.1211440124511719       0.011194710192429841
0.1333719024658203        0.1048869934082031       0.1211567840576172       0.012027786787257012
0.1331985778808594        0.1049052047729492       0.1212323760986328       0.01238103574517278
0.1307261657714844        0.1020399780273438       0.05066636657714844      0.010007866564427422
0.1307787780761719        0.1023347930908203       0.05056277465820313      0.009730542112247718
0.1308419189453125        0.1021483612060547       0.05074532318115235      0.009410666972796286
0.1308286285400391        0.1021631927490234       0.05056053924560547      0.009957691098811816
0.1353786773681641        0.1059436874389648       0.1218196258544922       0.0036887203851554604
0.1354347229003906        0.1060837707519531       0.1219222412109375       0.0031336377127072278
0.1355314636230469        0.1060270767211914       0.1218328247070313       0.004663577435652098
0.1354673614501953        0.1061668853759766       0.1217111206054688       0.006849774291661399
0.1343697662353516        0.1045900573730469       0.1241343383789063       0.004005054221750704
0.1341147155761719        0.1045195083618164       0.1240740814208984       0.004783963985765159
0.1338570251464844        0.1066079559326172       0.1239356384277344       0.0070768648168850895
0.1339160308837891        0.1063830947875977       0.1238910827636719       0.007049283267803275
0.1341007690429687        0.1065640258789062       0.1239677734375          0.005500017249945996
0.1327987365722656        0.1051895904541016       0.1227391510009766       0.006030067999280292
0.1328977203369141        0.1050656509399414       0.1226181182861328       0.005716633562186624
0.1330354461669922        0.1051816558837891       0.1226896514892578       0.007166523937820337
0.1328074035644531        0.1050253143310547       0.1226925048828125       0.0063668419343435
0.1326241149902344        0.1050901641845703       0.1226858367919922       0.0069865611270134775
0.1325851135253906        0.1050888748168945       0.1228202514648438       0.004546140399951441
0.1326728057861328        0.1050072937011719       0.1227849884033203       0.005421899287047689
0.1335758514404297        0.1072569732666016       0.1234292449951172       0.006172509475694995
0.1334059448242187        0.1072973556518555       0.1234725494384766       0.007660490488118674
0.1335731201171875        0.1072428283691406       0.1235646362304687       0.011740732439503031
0.1285211944580078        0.1084303588867188       0.05358539962768555      0.008570916111275516
0.1286464080810547        0.1082573165893555       0.05362326812744141      0.008974273637914766
0.1285753631591797        0.1083750915527344       0.05368475341796875      0.009549030972995127
0.1283893127441406        0.1083353576660156       0.05362317276000977      0.007907363851614077
0.1332310180664062        0.1048299560546875       0.1210684814453125       0.01543663566255154
0.1300516052246094        0.1024213485717773       0.04993111038208008      0.009432831270580566
0.1302524719238281        0.1022029113769531       0.04991111755371094      0.00788540019803749
0.1301130676269531        0.1021608810424805       0.05000410461425781      0.007864564551576449
0.1300182800292969        0.1022001266479492       0.04992023468017578      0.008128511938413636
0.1312505950927735        0.1042496795654297       0.04948758697509766      0.026352818945360533
0.1310986938476562        0.1042778244018555       0.04963433074951172      0.02392730200655706
0.1312494812011719        0.1044332580566406       0.04945768737792969      0.028708189196312614
0.1310699157714844        0.1042463073730469       0.04942359161376953      0.023830915479410988
0.1331846313476563        0.1049584350585938       0.1210685272216797       0.014291134586284065
0.1312423400878906        0.1034935913085938       0.04935744476318359      0.0165268214042518
0.1311264801025391        0.1036155014038086       0.04940740966796875      0.01746258693358892
0.1310763092041016        0.1034645614624023       0.04945106887817383      0.015712245369130927
0.1312464752197266        0.1035149612426758       0.04952162551879883      0.016361057072080888
0.1273903579711914        0.1031809387207031       0.05529527282714844      0.04815266825958954
0.127452507019043         0.1030458908081055       0.05522335433959961      0.06673419287552002
0.1275386352539062        0.1032544403076172       0.055127685546875        0.04616661299508955
0.1275023574829102        0.1031680755615234       0.05537345504760742      0.04138008462574039
0.1343944244384766        0.1012126846313477       0.1209408187866211       0.033156917513798796
0.1344669952392578        0.1011415405273438       0.1210357818603516       0.030733838068611408
0.1342923126220703        0.101275764465332        0.1210568237304687       0.03299558313401546
0.1303323059082031        0.1049409027099609       0.05311997222900391      0.002672354973747462
0.130466796875            0.1047632904052734       0.05306362152099609      0.0025059065926123507
0.130558837890625         0.1048936157226562       0.0529797592163086       0.002629318106684056
0.1351396179199219        0.1023496780395508       0.1250486450195313       0.008850789226431868
0.13525                   0.1025                   0.125                    0.007194384867725602
0.1355348358154297        0.1056112976074219       0.1228096466064453       0.0021121613954456202
0.1340366516113281        0.1067522354125977       0.123806396484375        0.008077497749316567
0.1338511199951172        0.1068266067504883       0.1237352142333984       0.007351212912570416
0.1285304412841797        0.1040680389404297       0.05404216384887695      0.018362625470326875
0.1285306243896484        0.1039792404174805       0.05423048782348633      0.023439449133915196
0.1287209930419922        0.1041345977783203       0.05424225234985352      0.02173690960597258
0.1285238342285156        0.1041831207275391       0.05414435195922852      0.022643210259767274
0.1351192169189453        0.1022256622314453       0.1249405517578125       0.018760531860000526
0.13525                   0.10225                  0.125                    0.007610805121134315
0.1350781707763672        0.1022207946777344       0.12518310546875         0.011919751670498527
0.1351758728027344        0.1023559341430664       0.1249662933349609       0.006679724548536203
0.13061572265625          0.103831413269043        0.1223277587890625       0.00798015026470677
0.1307957153320312        0.1039504623413086       0.1222595520019531       0.008421887142609141
0.1307116088867188        0.1037519378662109       0.1221875152587891       0.00857172241379663
0.1277819366455078        0.107291633605957        0.05080067443847656      0.006449504923817888
0.1277725296020508        0.107170654296875        0.05077505493164063      0.00639038727474048
0.1278881988525391        0.1072110061645508       0.05077172088623047      0.006731276918755523
0.127921501159668         0.1072401885986328       0.05096372604370118      0.006608124675000118
0.1281070709228516        0.1075880889892578       0.05468911361694336      0.008148727361732468
0.1283299560546875        0.1077964477539062       0.05456855392456054      0.008928406253286334
0.1283655242919922        0.1076215286254883       0.05465254592895508      0.006185765269797141
0.1271365966796875        0.1063517684936523       0.05595490646362305      0.012642386513281782
0.1268916320800781        0.1062704772949219       0.05604964065551758      0.013451788272621877
0.13475                   0.102                    0.124                    0.03256634845275917
0.1346521911621094        0.1019545516967773       0.1238197937011719       0.03332673164454164
0.1349703674316406        0.1019081268310547       0.1238484649658203       0.027754821212817228
0.1347809753417969        0.1017843322753906       0.1240585479736328       0.0288506178863825
0.132626953125            0.1049536056518555       0.1223483734130859       0.01693705221821673
0.1323856506347656        0.105087272644043        0.1223953094482422       0.010831233277577802
0.1326255340576172        0.1050218811035156       0.1225171051025391       0.011085416313758275
0.1326684265136719        0.1052346420288086       0.122404296875           0.008903902422253094
0.1325269775390625        0.1048835601806641       0.1224710388183594       0.015445647440841906
0.1331424407958984        0.1048418960571289       0.1251567840576172       0.006417654489772571
0.1331532592773438        0.1048799438476563       0.1249778900146484       0.006582241217536764
0.1332824249267578        0.1047109222412109       0.1251390991210937       0.005626689270748535
0.1330694122314453        0.1046739654541016       0.1249895782470703       0.006387336126897671
0.1324343872070312        0.1049094161987305       0.1221835632324219       0.012496838038676053
0.1326147003173828        0.1052589874267578       0.1226802978515625       0.007227956816037869
0.13274560546875          0.1051281280517578       0.122603271484375        0.0053537260015617235
0.1305481414794922        0.1026202697753906       0.05259260177612305      0.008854538912086093
0.1305912322998047        0.1028134689331055       0.05279649353027344      0.010030329630383647
0.1306923980712891        0.102694221496582        0.05265664672851562      0.009112473686520248
0.12770849609375          0.1069912490844727       0.05565439605712891      0.014569205092045467
0.1346846923828125        0.1022092514038086       0.1228609008789062       0.03260699413535294
0.1348473205566406        0.102143310546875        0.1228803253173828       0.03583707388700461
0.1346392364501953        0.1020501327514649       0.1227176055908203       0.03541455697760964
0.1332511444091797        0.1059946060180664       0.1205                   0.015607153979596382
0.13307958984375          0.1057776489257813       0.1205968856811523       0.014674080749772871
0.1332623901367188        0.1059069061279297       0.1206425857543945       0.012471275313118525
0.1330538482666016        0.1059925231933594       0.1206160354614258       0.01320870654985699
0.1339901428222656        0.1033929748535156       0.1220019378662109       0.005519307064011935
0.1341746063232422        0.1033227081298828       0.1220548706054688       0.003743567843616718
0.1340171966552735        0.1035926208496094       0.122076171875           0.004554148173855402
0.1353377685546875        0.1060473937988281       0.1217118682861328       0.006141309842482886
0.1354651336669922        0.1059849166870117       0.1216105499267578       0.007031096606605265
0.1358329772949219        0.1050207672119141       0.1214838104248047       0.004916256952403845
0.1358925018310547        0.1051445465087891       0.1216383666992188       0.003427642388168789
0.1357170867919922        0.1052258911132812       0.1214253387451172       0.004277669870503561
0.1356477203369141        0.1050438232421875       0.1216009216308594       0.003811473653109972
0.1332615356445312        0.1047724914550781       0.1226856842041016       0.010432883341907735
0.1330858154296875        0.1048559112548828       0.1228860626220703       0.009848624852756607
0.1332145233154297        0.1049724807739258       0.1227256011962891       0.015160058491199278
0.1331378326416016        0.1048166351318359       0.1226824798583984       0.010936241488973462
0.13365185546875          0.1041563186645508       0.1225697631835937       0.0034583955306920653
0.1337728881835938        0.1040139846801758       0.1225091705322266       0.001957909013955191
0.1335840148925781        0.1039090957641602       0.1225778961181641       0.0036241791980866013
0.1336153717041016        0.1040246353149414       0.1223719940185547       0.003323594585854886
0.1268047866821289        0.1083848495483399       0.05287573623657227      0.011446809723361857
0.1268096084594727        0.1082761383056641       0.05305255126953125      0.008277581910172877
0.1267296600341797        0.1082368087768555       0.05279783630371094      0.009737274493770674
0.126823486328125         0.108301025390625        0.05275960540771484      0.009486151065092015
0.1352500915527344        0.1021645431518555       0.1257225341796875       0.010063604326312732
0.1352500305175781        0.1020177841186524       0.125700927734375        0.010070252243694946
0.1349929809570312        0.1021212158203125       0.1257741088867187       0.007325939306918155
0.1278773345947266        0.1063973846435547       0.05324934387207032      0.013635378360784019
0.1279526290893555        0.1065513458251953       0.05333097076416016      0.010775527738740298
0.1280041961669922        0.1065079803466797       0.05312373733520508      0.010031728069725927
0.1278642349243164        0.1066550598144531       0.0531515007019043       0.009411744994727727
0.1307184753417969        0.1057235336303711       0.05278984069824219      0.0024462683291675115
0.1305431060791016        0.1056697082519531       0.05293186187744141      0.002486803237377229
0.1307190704345703        0.1058268966674805       0.05288086700439453      0.0023959777622451633
0.1305370178222656        0.105854118347168        0.05276499176025391      0.0025664985180781264
0.1327196044921875        0.106556037902832        0.120625358581543        0.011353436365417998
0.132586181640625         0.1065801849365234       0.1205663223266602       0.011823585000713462
0.133233642578125         0.1043748626708984       0.1250377960205078       0.00728253020481931
0.1332966766357422        0.1042424011230469       0.1250147399902344       0.006884657584188955
0.1343457183837891        0.10391650390625         0.1210560150146484       0.002223075623962735
0.1342816009521484        0.1038507232666016       0.1212041778564453       0.0021238012816105693
0.1344076538085938        0.1038123168945313       0.1211196136474609       0.002080537616719383
0.1258393707275391        0.1057391357421875       0.05157823181152344      0.007099987287723123
0.1258011703491211        0.1057038879394531       0.05173360443115235      0.007080769129207389
0.1258197631835938        0.1055607147216797       0.05170068740844726      0.005872024175548453
0.1259896240234375        0.1056484069824219       0.05176816177368164      0.006696455386755485
0.1263828430175781        0.1068564376831055       0.05137738800048828      0.006519319509567571
0.1263758239746094        0.106607307434082        0.05146187591552735      0.006268896284889261
0.1264222030639648        0.1067108688354492       0.05123074340820313      0.005956856028283974
0.1334819488525391        0.1032433624267578       0.1200030364990234       0.03368799124526227
0.1270819244384766        0.1054366455078125       0.05109371948242188      0.005371186753307575
0.1272111663818359        0.1053062210083008       0.05090708541870118      0.005565128741497611
0.1351144409179688        0.1006195449829102       0.1237890472412109       0.023530607221014316
0.1349499053955078        0.1005656661987305       0.1237745361328125       0.0242017850525345
0.1350121307373047        0.1006001892089844       0.1239398498535156       0.013587003252305548
0.1281759948730469        0.1043463134765625       0.05463965606689453      0.0276281755714363
0.1280657653808594        0.1045985412597656       0.05460591125488282      0.03945021891760958
0.1282637329101562        0.1045137939453125       0.05448427200317383      0.028487380966967218
0.1280303802490234        0.1044620895385742       0.05447629165649414      0.04816459797444653
0.1278532562255859        0.106481071472168        0.05293836975097656      0.00994726030247457
0.1277186889648438        0.10635107421875         0.05307765960693359      0.010701835741754356
0.1278962173461914        0.1063247375488281       0.05307697677612305      0.013220380290047953
0.1351204833984375        0.1006583480834961       0.1239329986572266       0.016103495543165126
0.1312234344482422        0.1063867416381836       0.12256005859375         0.012808834608664941
0.1312108917236328        0.1062350234985352       0.1224567108154297       0.013463859131626578
0.1314028167724609        0.1063720474243164       0.122613037109375        0.012430608976188055
0.1267633361816406        0.1063865814208984       0.05595941543579102      0.01310877956374773
0.12835791015625          0.1047145690917969       0.05382163619995117      0.018235768695133905
0.1301596527099609        0.1034623336791992       0.05302117919921875      0.013533074866835974
0.1309561004638672        0.1073203277587891       0.05155093002319336      0.008782984307291606
0.1308815765380859        0.1074359436035156       0.05137356567382813      0.012267612103428513
0.1309618377685547        0.1074047012329102       0.05145555114746094      0.007663753215580938
0.1309731903076172        0.1073852386474609       0.0512710075378418       0.010392204075298343
0.1310554656982422        0.1074838943481445       0.05141922378540039      0.028765328017870608
0.1305482330322266        0.1054528579711914       0.05191079711914063      0.00246476725743871
0.1303451690673828        0.1056141052246094       0.05196818542480469      0.002326309639815374
0.1304549713134766        0.1054310760498047       0.05176958084106446      0.002356802784226083
0.1256627883911133        0.1057780227661133       0.05354847717285156      0.008191033842727685
0.1255696105957031        0.1060363235473633       0.05365464401245117      0.007606273058221107
0.1296194915771484        0.1052678298950195       0.05163991928100586      0.0024170659638133012
0.1296979827880859        0.1054564056396484       0.0517607421875          0.00253483006461317
0.1298202819824219        0.1052125015258789       0.05178566360473633      0.002152989137386464
0.129755126953125         0.1053034896850586       0.05157242584228516      0.0025980022136580265
0.1355228424072266        0.102990592956543        0.1224466247558594       0.003024155533967037
0.1356985321044922        0.1030687255859375       0.1223750305175781       0.0027392620008077815
0.1356686553955078        0.1029142761230469       0.1223762512207031       0.006472720731485562
0.1282423095703125        0.1052907257080078       0.05108036422729492      0.004742127189113893
0.1281271362304688        0.1051825561523438       0.05089246368408203      0.006191910678659181
0.1281618804931641        0.1053082733154297       0.05086502075195313      0.005429021294127963
0.1296913299560547        0.1043861770629883       0.050526611328125        0.018313776496234866
0.1297505950927735        0.1042947540283203       0.05061140060424805      0.017274864613745958
0.1298410949707031        0.1041857299804688       0.05044524383544922      0.016151284202894956
0.1298945617675781        0.1044370346069336       0.05049545669555664      0.02389542475336795
0.1254104537963867        0.1058369293212891       0.05344201278686524      0.008527721163822964
0.1255243225097656        0.1057067565917969       0.05329665756225586      0.007803625182762252
0.1253916397094726        0.1056477355957031       0.05345373916625977      0.007896808334919797
0.1253488082885742        0.1057213973999023       0.05332489013671875      0.008246380660597857
0.1304886016845703        0.1052110900878906       0.05358290863037109      0.0032723528757528353
0.1304725341796875        0.1053326721191406       0.05365825271606445      0.0034859373118947363
0.1304083862304687        0.1052073516845703       0.05369876861572265      0.0031697635285600017
0.1329734649658203        0.1075002288818359       0.1218387756347656       0.00972023026690904
0.1328015747070312        0.1075555953979492       0.1218825988769531       0.00758737814585205
0.1328356628417969        0.1075154113769531       0.121721435546875        0.01012401794458123
0.1328109893798828        0.1072904510498047       0.12177294921875         0.009601908199654254
0.1335540008544922        0.105003776550293        0.1214600830078125       0.00374423360381712
0.1334792938232422        0.1051226043701172       0.1214776916503906       0.0031663411615293346
0.1334679718017578        0.105043098449707        0.1215669250488281       0.002855442421436402
0.1305882568359375        0.10372607421875         0.122638916015625        0.007266618974160406
0.1307578125              0.1037450637817383       0.1227388153076172       0.0069595970831864825
0.1307284240722656        0.1038337020874023       0.1225133514404297       0.0074078274308416545
0.1305192108154297        0.103822380065918        0.1226375274658203       0.007214928857890674
0.1305536804199219        0.1037667999267578       0.1227535095214844       0.006945060431441135
0.130664794921875         0.1039426956176758       0.1227968139648438       0.006684437911607712
0.1352484130859375        0.1009328842163086       0.1237833709716797       0.026730860955383885
0.1352488250732422        0.101066520690918        0.1238887481689453       0.025905619852551343
0.1352489318847656        0.1011170349121094       0.1236668548583984       0.02655103659789694
0.1350370788574219        0.1011077117919922       0.1238361663818359       0.026135280738645083
0.1283888854980469        0.1079112854003906       0.0544610710144043       0.016341320083890495
0.128410888671875         0.107993408203125        0.0543507194519043       0.013278294943542657
0.1312371978759766        0.1046087341308594       0.04977488327026367      0.027318204460699224
0.1311083221435547        0.1046430969238281       0.04963004302978516      0.028937504148237616
0.1312335815429687        0.1047569732666016       0.04981593704223633      0.029114476276159006
0.1312488861083984        0.1047131423950195       0.0496114730834961       0.040888279242264736
0.1314188842773437        0.1056878204345703       0.120418342590332        0.016947701748784932
0.1316349029541016        0.1055653381347656       0.1204082412719727       0.01623184362417347
0.1313726654052735        0.1055104370117187       0.1204957122802734       0.01728111571059936
0.131456298828125         0.1055162887573242       0.1203142318725586       0.017967272834373806
0.1307220001220703        0.1035977172851563       0.1224228973388672       0.007793138216282323
0.1306623382568359        0.103703010559082        0.122328125              0.007812998202908965
0.1286085815429688        0.1067588043212891       0.05282581329345704      0.009838034317358418
0.1286270904541016        0.1066268081665039       0.05269783782958985      0.009980413888596159
0.1286905822753906        0.1068588027954102       0.05258846664428711      0.009373653576687275
0.1312328033447266        0.103553466796875        0.0489504508972168       0.01646954210782245
0.1312198333740234        0.1035518264770508       0.0487979736328125       0.015784534791104265
0.1335945434570313        0.1048785095214844       0.1215652618408203       0.0029542693985318905
0.1328085327148437        0.104203727722168        0.1223987731933594       0.007455706454813303
0.1328057250976563        0.1042338714599609       0.1225866851806641       0.007955026795909233
0.1328268737792969        0.1043701095581055       0.1224386596679688       0.009886214333121911
0.1326790161132813        0.1043658065795898       0.1224592895507813       0.008253824449544459
0.1348277130126953        0.101064079284668        0.1244890594482422       0.025423891690260703
0.1301767730712891        0.1023145751953125       0.04956236648559571      0.011981226787540097
0.1299599761962891        0.1024745330810547       0.04964816284179688      0.01087601624057815
0.1352483673095703        0.1009488143920898       0.1236461181640625       0.02702068646541077
0.1350587005615234        0.1008774261474609       0.1236841125488281       0.026345496724743997
0.1327975769042969        0.1037417984008789       0.1250380859375          0.006372649345293486
0.1326485290527344        0.1038556671142578       0.1250506286621094       0.005702122621853855
0.13268994140625          0.1040229797363281       0.1249337158203125       0.005913101285719107
0.1327142486572266        0.1037267990112305       0.1247940673828125       0.005451701106691558
0.1290851135253906        0.1068254623413086       0.05214717483520508      0.0108804877669768
0.1290932312011719        0.1066505661010742       0.05214362716674805      0.010228759621090166
0.1288449401855469        0.1067082672119141       0.05215491104125976      0.009220027268448826
0.1290574340820312        0.1067049102783203       0.05196972274780273      0.00881327585616143
0.1337000122070313        0.1031828384399414       0.1202198486328125       0.03845721158858633
0.1276546020507812        0.1058855056762695       0.0560949935913086       0.01873552892237258
0.1277614059448242        0.1059722366333008       0.05601681518554687      0.019119988044010605
0.1277451324462891        0.1058237228393555       0.05605851745605469      0.01930528813394992
0.1276138534545898        0.1059649047851563       0.05592161560058594      0.01711213579344214
0.13425                   0.107                    0.12275                  0.00818610558190337
0.1341381072998047        0.1069410629272461       0.1229460754394531       0.0062713250443090975
0.1342306060791016        0.1068660125732422       0.1228368988037109       0.006500323847476422
0.13425                   0.107                    0.123                    0.013662785229354093
0.1288940277099609        0.1065043716430664       0.05237088775634766      0.012061073348779889
0.1289180755615234        0.1064923324584961       0.05210092926025391      0.00910107339999867
0.1290069274902344        0.1065602874755859       0.05226874542236328      0.011460678262137954
0.1288256988525391        0.1032519760131836       0.05049031066894531      0.008618767652995919
0.1288010711669922        0.1031340560913086       0.05061613464355469      0.008188642798063538
0.1315507659912109        0.1038562088012695       0.119791259765625        0.019259606699746145
0.1316144714355469        0.103998420715332        0.1199865036010742       0.01925080814543603
0.1315311584472656        0.1041051406860352       0.1197773818969727       0.01824000618051296
0.1314633941650391        0.1040372009277344       0.1199085311889648       0.01914151883606386
0.135475830078125         0.1050735397338867       0.1208757476806641       0.009588824209091972
0.1355036163330078        0.1049104156494141       0.1209274597167969       0.008793652331893172
0.1355944366455078        0.1050395355224609       0.1209047698974609       0.00847659521794153
0.1354435119628906        0.1050338439941406       0.1209992141723633       0.008147541066041127
0.1285542297363281        0.1038142547607422       0.05367837142944336      0.08301262375609325
0.1287828216552734        0.1038009948730469       0.05366509246826172      0.046266450292478584
0.1285497436523438        0.1036961517333984       0.05351284027099609      0.06747676909760451
0.1287211303710938        0.1038159942626953       0.05346500396728516      0.06814638020574705
0.1355                    0.105                    0.12075                  0.02796728078134189
0.1312463989257812        0.1048907165527344       0.0491475601196289       0.026712456250625
0.1312453765869141        0.1049865112304687       0.04928929138183594      0.026922503206955675
0.1310770874023438        0.1050431976318359       0.04913248062133789      0.02640688526041526
0.1310813598632813        0.1048539505004883       0.04919913864135742      0.026566762499436045
0.1340075378417969        0.1051926727294922       0.1231901245117187       0.010045983188064185
0.1338587188720703        0.1052617034912109       0.1233423309326172       0.008973962747806064
0.1341194152832031        0.1050398406982422       0.1233082885742188       0.01316099973968372
0.1280860595703125        0.1057802200317383       0.05480654907226563      0.020302476781661936
0.1281631164550781        0.1058400039672852       0.05499599838256836      0.021058674352508192
0.1279133758544922        0.1059083251953125       0.05491836166381836      0.01840508544424731
0.1279060287475586        0.105728385925293        0.05500189208984375      0.019814203643526415
0.1304916076660156        0.1029481964111328       0.05293988418579101      0.010666434087882237
0.1303578796386719        0.1027834854125977       0.05278351211547851      0.010327966730964751
0.1306837921142578        0.1022885894775391       0.05295014190673828      0.009501786362239023
0.134861068725586         0.1030104522705078       0.1256544799804687       0.0034956868938204213
0.1290036163330078        0.1064567718505859       0.05427225875854493      0.006227925126487143
0.1290057067871094        0.1065970993041992       0.05436114501953125      0.01257134984052566
0.1290401153564453        0.1065821533203125       0.05418814086914062      0.00529823089285389
0.1289594116210938        0.1065609436035156       0.05419627380371094      0.004078509744094331
0.1281340637207031        0.1047979278564453       0.05611687469482422      0.018187775827134052
0.1282330627441406        0.104772087097168        0.05601085662841797      0.0193867889173759
0.12805078125             0.104879280090332        0.05589500427246094      0.018336448818431387
0.1310906219482422        0.1046406936645508       0.04889073181152344      0.026568325384898898
0.1312464904785156        0.1047609100341797       0.04901651763916016      0.026964020065131336
0.1288798217773438        0.1064655990600586       0.05411676025390625      0.00353407089145523
0.1336326904296875        0.1033586502075195       0.1219531097412109       0.00610224288377882
0.1336097106933594        0.1031849212646484       0.1220006103515625       0.003965366439195571
0.1296526184082031        0.1020939712524414       0.05028041076660156      0.007335144478904994
0.1297396697998047        0.1021498565673828       0.0500976791381836       0.008767553789827541
0.1295767822265625        0.1021539840698242       0.05019169616699219      0.007968349829544401
0.1301779327392578        0.1032970428466797       0.05261736297607422      0.010432135028381402
0.1303546600341797        0.1033588485717774       0.05272509765625         0.010936254560509215
0.1304191741943359        0.1033339920043945       0.0526083869934082       0.010249388851704207
0.1335043029785156        0.1033988723754883       0.1218815612792969       0.005768618938722269
0.1332398681640625        0.1045126266479492       0.1202399978637695       0.04642560332937332
0.1332976531982422        0.1043799285888672       0.1200488662719727       0.028474211369935765
0.1331162719726562        0.1045214233398438       0.1200685348510742       0.02898893799128811
0.133338134765625         0.1045311737060547       0.1200644149780273       0.03894816827407587
0.1306810607910156        0.1046031875610352       0.1234574279785156       0.007485303696178852
0.1306540832519531        0.1047400512695313       0.1233718109130859       0.007874683339029645
0.1307598266601563        0.1046422348022461       0.1232960205078125       0.007464764845985549
0.1328712310791016        0.1043906936645508       0.1211707916259766       0.03423462933585354
0.1327120056152344        0.1042890930175781       0.1211219635009766       0.027675129180441103
0.1315582885742188        0.1064310760498047       0.1207666702270508       0.013105372286620514
0.1316703643798828        0.1065775375366211       0.1207808837890625       0.01231733927587969
0.1317994384765625        0.1064481887817383       0.1208613357543945       0.012607998051946486
0.1316808776855469        0.1064253082275391       0.1206256866455078       0.012268067689369841
0.1332049255371094        0.1061609268188477       0.1207671737670898       0.014207485464032082
0.1332633056640625        0.1060338745117188       0.1206476898193359       0.007552751732244856
0.133275146484375         0.1060600280761719       0.1207680969238281       0.009645722049089065
0.1308356628417969        0.1063463745117188       0.05094668579101563      0.015152333516337371
0.1307488403320312        0.1064692993164063       0.05085525131225586      0.013921120142407836
0.1310715637207031        0.1064573135375977       0.05094652938842774      0.013688821729710856
0.1337744140625           0.1046745834350586       0.1232978210449219       0.006466906893309292
0.1329443054199219        0.1069570083618164       0.1211635131835938       0.010055586831744873
0.1330651245117188        0.1069558334350586       0.12127880859375         0.009485414136279019
0.1328939514160156        0.107094482421875        0.1212612609863281       0.009659437067242638
0.1328416595458984        0.1068469543457031       0.121278564453125        0.010209499899592599
0.133289535522461         0.1055233764648437       0.1209549102783203       0.014352655984843034
0.133269775390625         0.1055116882324219       0.1207274551391602       0.014163576121874152
0.1331366577148438        0.1055198745727539       0.1208997192382813       0.01392682374542247
0.1317036285400391        0.1028010787963867       0.1208960342407227       0.03053588680244881
0.1317646331787109        0.1029528579711914       0.1206939697265625       0.028714631451644445
0.1316779174804688        0.102718994140625        0.1207173309326172       0.024988082913837105
0.1357830810546875        0.1047379684448242       0.1217603454589844       0.004009187516401154
0.1356081390380859        0.104658821105957        0.1219154663085937       0.0031855938484348307
0.1355492553710937        0.1045984191894531       0.1216060028076172       0.0032625830676394968
0.1357488098144531        0.1045384674072266       0.1217502593994141       0.003816821167629178
0.1293291778564453        0.1039611587524414       0.05411041641235351      0.020475777160943544
0.1292032165527344        0.1041056060791016       0.05392890548706055      0.01978762059806112
0.1292747955322266        0.1039708862304688       0.05380641174316406      0.02503067482090554
0.1290574188232422        0.1038529510498047       0.05386854553222657      0.024337715446239534
0.1312057952880859        0.1036241760253906       0.05083027648925782      0.01050484759167036
0.1309849090576172        0.1035352401733398       0.05064957427978516      0.011040064344807785
0.1312217254638672        0.103473274230957        0.0507112808227539       0.010659814891411488
0.1309844055175781        0.1033880233764648       0.05081687164306641      0.00965882778138262
0.1300593872070313        0.1059609985351563       0.05012934494018555      0.030839074185982262
0.1300613708496094        0.105787956237793        0.05016835021972656      0.03359743452296043
0.1290725250244141        0.1041746520996094       0.05428756332397461      0.021021053872874722
0.1288193359375           0.1042573776245117       0.05407943725585938      0.020339707602360712
0.1263919525146484        0.1052805404663086       0.05441511154174805      0.012814034897093304
0.1261502990722656        0.1050581512451172       0.05439815902709961      0.011513358995857153
0.1264346008300781        0.105026611328125        0.05444388198852539      0.014253839175600606
0.1262436370849609        0.1050966033935547       0.0545601806640625       0.012473452517075267
0.1266608123779297        0.1083408126831055       0.0529569091796875       0.01423296550454994
0.1266392059326172        0.1082399673461914       0.05287912368774414      0.011354975169167053
0.1355718841552734        0.1039494247436523       0.1237249298095703       0.005271741237312133
0.1354540100097656        0.1037845916748047       0.1237482604980469       0.00550110263664387
0.1354084930419922        0.1039661178588867       0.1237045288085938       0.0038635377244754174
0.1305354614257813        0.1041501083374023       0.1231918640136719       0.006055663397070672
0.1307084197998047        0.1043729400634766       0.1230614471435547       0.006573263197692544
0.130476318359375         0.1042817687988281       0.1231005249023438       0.005945506120759397
0.1288614501953125        0.1064582214355469       0.05445352554321289      0.0064654668096353375
0.1289763641357422        0.1065027770996094       0.05450244903564453      0.010786733574966784
0.1289654541015625        0.1064253921508789       0.0543927230834961       0.007112010129599488
0.1275770263671875        0.1063766021728516       0.05602943420410156      0.013413533208297294
0.1275978469848633        0.1065101318359375       0.05597858047485352      0.0121447603394511
0.1277210006713867        0.1064565658569336       0.05594179153442383      0.013240503598049675
0.1276197204589844        0.1063275375366211       0.05580486679077148      0.01391142507541058
0.1300365142822266        0.1049617691040039       0.04847498321533203      0.02240161822888161
0.1286146850585937        0.102660514831543        0.0525010986328125       0.013387345121484194
0.1286583709716797        0.1026965866088867       0.05228889465332032      0.011367882587318828
0.1284623260498047        0.1025663909912109       0.05238262557983399      0.012512351368030921
0.1333534088134766        0.1027656936645508       0.1236432800292969       0.004627095807989762
0.1332882385253906        0.1028711853027344       0.1238058013916016       0.004589053985768135
0.1334525909423828        0.1027194900512695       0.1237769470214844       0.005437850869290548
0.1262263412475586        0.1056801223754883       0.05475026321411133      0.012259952510661377
0.1263482818603516        0.1055639114379883       0.05462703704833984      0.012467207187292018
0.126406379699707         0.1057112731933594       0.05479732131958008      0.012650233052590663
0.1262390899658203        0.1055732421875          0.05481565093994141      0.011968268420468043
0.13039306640625          0.1019471206665039       0.05134387588500976      0.008251733709713402
0.1304219970703125        0.1018190307617187       0.05136737442016601      0.009728371691484085
0.1304261474609375        0.1018218765258789       0.05124245452880859      0.010109738632134112
0.1348309173583984        0.1054276733398437       0.1227068939208984       0.0019963686277539275
0.1349461517333984        0.1054382171630859       0.1229705810546875       0.0021033611754995795
0.1349880218505859        0.1055826263427734       0.1228125610351563       0.0021889084798975052
0.1348590698242187        0.1055179901123047       0.1229184875488281       0.0017943407101217584
0.135076904296875         0.102768928527832        0.1259297180175781       0.004346593868328472
0.1349864807128906        0.1028575286865234       0.1259557189941406       0.0057825766871035375
0.130387451171875         0.1068216934204102       0.05303517150878907      0.003368974133407619
0.1304780120849609        0.1067170562744141       0.05308919906616211      0.002930462181150523
0.1267272872924805        0.1040480346679687       0.0527430419921875       0.008777675226037483
0.1268585815429688        0.1041627578735352       0.05270899963378906      0.008716958797095877
0.1268103256225586        0.1039922180175781       0.05284408950805664      0.009789435480536648
0.1268500671386719        0.1039734954833984       0.05273160171508789      0.008911348979623018
0.1293959045410156        0.1042036819458008       0.05430351257324219      0.020476109237502958
0.1293273010253906        0.1039668807983399       0.05438851165771484      0.020078648854535665
0.1295442504882812        0.1040892639160156       0.05428913879394531      0.017833487888112856
0.1283183135986328        0.1038889465332031       0.05424511337280274      0.029186551963591708
0.1282680511474609        0.1038139038085937       0.05394861221313477      0.03018311862991105
0.1281419677734375        0.1038302993774414       0.0540429801940918       0.05191209613792704
0.1282521209716797        0.1039580001831055       0.05407339477539062      0.032631097832604705
0.1330498352050781        0.1010016784667969       0.1211935272216797       0.03187116256667624
0.1330503082275391        0.1007578048706055       0.121247314453125        0.02964142791797857
0.1318786773681641        0.1025243301391602       0.1221765747070312       0.008142675301862077
0.1318733062744141        0.1026602630615234       0.122330078125           0.006851575328925267
0.1317828826904297        0.1025333862304687       0.1223118896484375       0.006350821701623459
0.1319622802734375        0.1024781036376953       0.1222582550048828       0.007618174594320945
0.1312408294677734        0.1052409515380859       0.1210545654296875       0.014837466513395
0.1313932189941406        0.1050382308959961       0.1211238098144531       0.014702251769263297
0.1314097137451172        0.1052831954956055       0.1211261138916016       0.014331589257826037
0.1312213439941406        0.1052168350219727       0.1212485504150391       0.014095895963738198
0.1312561340332031        0.1053725433349609       0.1209394683837891       0.014952822698781005
0.1314591064453125        0.1053034210205078       0.1208885192871094       0.015128132868398172
0.1312626495361328        0.1052500228881836       0.1208609161376953       0.015556982915736003
0.1307766265869141        0.10747314453125         0.05010334777832031      0.008732511490232079
0.1342520751953125        0.1049195785522461       0.12258349609375         0.0017616732743117047
0.1344470977783203        0.1050748138427734       0.1225769348144531       0.0017078720519014376
0.1342764434814453        0.1049497375488281       0.1223977355957031       0.00229334626019631
0.1312649841308594        0.1049962539672852       0.1207927474975586       0.016316267022496608
0.1314448394775391        0.10509521484375         0.12089990234375         0.015480529444123148
0.1314464569091797        0.1051675491333008       0.1206670913696289       0.016112727344192578
0.1312805328369141        0.1051687774658203       0.1207066268920898       0.016358395313738595
0.1310577697753906        0.1048967208862305       0.04941543197631836      0.02740569651491368
0.1312479705810547        0.104778205871582        0.04930574798583984      0.027889414082766406
0.1312477264404297        0.1048007888793945       0.04947582244873047      0.0302975355938903
0.1307093200683594        0.1036939086914063       0.05132654190063476      0.006577931382542894
0.1264216766357422        0.1078124008178711       0.05453214263916015      0.012124221761128857
0.1264882888793945        0.1077974243164063       0.05466989517211914      0.010840651944750515
0.1265918121337891        0.1078477325439453       0.05442577743530273      0.010021740173669993
0.1306404876708984        0.1053198852539063       0.05334840774536133      0.0032563178335797928
0.1306534729003906        0.105189208984375        0.05323114776611328      0.0029151144180896995
0.130588134765625         0.1051975631713867       0.05341752624511719      0.003068731018867113
0.1294606323242188        0.1071457214355469       0.05362223434448242      0.0062432773640700295
0.1312480773925781        0.1046564102172852       0.04916637420654297      0.02727360164944941
0.1292043609619141        0.1068943634033203       0.05358903884887695      0.006395065066760408
0.1303192443847656        0.1018627471923828       0.05059640502929687      0.010335697023663982
0.1301034393310547        0.1020441665649414       0.05059663772583008      0.0090320928853383
0.1303845825195313        0.1020780563354492       0.05054269409179687      0.009374013906280348
0.1302594909667969        0.1019411010742187       0.05042257690429688      0.008995208030454413
[truncated: 5,193,959 more chars]
